# Supplementary material for: Flupentixol tartrate
Source: Acta Crystallogr Sect E Struct Rep Online. 2014 Jan 29;70(Pt 2):o206–7. doi: 10.1107/S1600536814001536 (PMC3998353; doi:10.1107/S1600536814001536)
Supplement: Supplementary file 1 [file e-70-0o206-sup1.cif]

##############################################################################
#                                                                            #
# This CIF contains the data in a paper accepted for publication in          #
# Acta Crystallographica Section E. It conforms to the requirements of       #
# Notes for Authors for Acta Crystallographica Section E, and has been       #
# peer reviewed under the auspices of the IUCr Commission on Journals.       #
#                                                                            #
# Full details of the Crystallographic Information File format               #
# are given in the paper "The Crystallographic Information File (CIF):       #
# a New Standard Archive File for Crystallography" by S. R. Hall, F. H.      #
# Allen and I. D. Brown [Acta Cryst. (1991), A47, 655-685].                  #
#                                                                            #
# The current version of the core CIF dictionary is obtainable from          #
# ftp://ftp.iucr.org/pub/cif_core.dic.                                       #
#                                                                            #
# Software is freely available for graphical display of the structure(s)     #
# in this CIF. For information consult the CIF software page                 #
# http://www.iucr.org/resources/cif/software.                                #
#                                                                            #
# This file may be used for bona fide research purposes within the           #
# scientific community so long as proper attribution is given to the journal # 
# article from which it was obtained.                                        #
#                                                                            #
##############################################################################
data_I
_audit_creation_method
;
  Olex2 1.2
  (compiled Apr 23 2013 17:54:37, GUI svn.r4466)
;
_journal_date_recd_electronic     2014-01-20
_journal_date_accepted     2014-01-21
_journal_name_full     'Acta Crystallographica, Section E'
_journal_year     2014
_journal_volume     70
_journal_issue      2
_journal_page_first     o206
_journal_page_last     o207
_journal_paper_category     QO
_journal_paper_doi     10.1107/S1600536814001536
_journal_coeditor_code     SU2691
_publ_contact_author_name     'Jasinski, Jerry P.'
_publ_contact_author_address
;
Department of Chemistry
Keene State College
229 Main Street
Keene, New Hampshire 03435, USA
;
_publ_contact_author_email     jjasinski@keene.edu
_publ_contact_author_fax     ?
_publ_contact_author_phone     '603 358-2563'
_publ_section_title
;
Flupentixol tartrate
;
loop_
    _publ_author_name
    _publ_author_address
    'Yamuna, Thammarse S.'
;
Department of Studies in Chemistry
University of Mysore
Manasagangotri, Mysore 570 006, India
;
    'Kaur, Manpreet'
;
Department of Studies in Chemistry
University of Mysore
Manasagangotri, Mysore 570 006, India
;
    'Anderson, Brian J.'
;
Department of Chemistry
Keene State College
229 Main Street
Keene, NH 03435-2001, USA
;
    'Jasinski, Jerry P.'
;
Department of Chemistry
Keene State College
229 Main Street
Keene, NH 03435-2001, USA
;
    'Yathirajan, H.S.'
;
Department of Studies in Chemistry
University of Mysore
Manasagangotri, Mysore 570 006, India
;
_database_code_depnum_ccdc_archive     'CCDC 982734'
_chemical_name_systematic
;\
1-(2-Hydroxyethyl)-4-{3-[2-(trifluoromethyl)thioxanthen-9-\
ylidene]propyl}piperazin-1-ium 3-carboxy-2,3-dihydroxypropionate
;
_chemical_name_common
;
Flupentixol tartrate
;
_chemical_formula_moiety     'C23 H26 F3 N2 O S +, C4 H5 O6 -'
_chemical_formula_sum     'C27 H31 F3 N2 O7 S'
_chemical_formula_iupac     'C23 H26 F3 N2 O S +, C4 H5 O6 -'
_chemical_formula_weight     584.60
_chemical_melting_point     ?
_shelx_space_group_comment
;
The symmetry employed for this shelxl refinement is uniquely defined
by the following loop, which should always be used as a source of
symmetry information in preference to the above space-group names.
They are only intended as comments.
;
_space_group_crystal_system     monoclinic
_space_group_name_H-M_alt     'P 21/n'
_space_group_name_Hall     '-P 2yn'
loop_
    _space_group_symop_operation_xyz
    'x, y, z'
    '-x+1/2, y+1/2, -z+1/2'
    '-x, -y, -z'
    'x-1/2, -y-1/2, z-1/2'
_cell_length_a     9.9239(3)
_cell_length_b     9.1968(3)
_cell_length_c     30.0099(8)
_cell_angle_alpha     90
_cell_angle_beta     96.617(3)
_cell_angle_gamma     90
_cell_volume     2720.68(13)
_cell_formula_units_Z     4
_cell_measurement_reflns_used     5128
_cell_measurement_theta_min     2.9623
_cell_measurement_theta_max     72.4709
_cell_measurement_temperature     173(2)
_exptl_crystal_description     block
_exptl_crystal_colour     colourless
_exptl_crystal_size_max     0.26
_exptl_crystal_size_mid     0.14
_exptl_crystal_size_min     0.08
_exptl_crystal_density_diffrn     1.427
_exptl_crystal_density_meas     ?
_exptl_crystal_density_method     ?
_exptl_crystal_F_000     1224
_exptl_absorpt_coefficient_mu     1.674
_exptl_absorpt_correction_type     multi-scan
_exptl_absorpt_process_details
;
(CrysAlis PRO and CrysAlis RED; Agilent, 2012).
;
_shelx_estimated_absorpt_T_min     ?
_shelx_estimated_absorpt_T_max     ?
_exptl_absorpt_correction_T_min     0.87048
_exptl_absorpt_correction_T_max     1.00000
_exptl_special_details     ?
_diffrn_ambient_temperature     173(2)
_diffrn_radiation_type     CuK\a
_diffrn_radiation_wavelength     1.54184
_diffrn_measurement_device_type     'Agilent Gemini EOS'
_diffrn_measurement_method     '\w scans'
_diffrn_detector_area_resol_mean     16.0416
_diffrn_reflns_number     16827
_diffrn_reflns_av_R_equivalents     0.0360
_diffrn_reflns_theta_min     2.965
_diffrn_reflns_theta_max     72.622
_diffrn_reflns_theta_full     67.684
_diffrn_measured_fraction_theta_max     0.984
_diffrn_measured_fraction_theta_full     0.999
_diffrn_reflns_limit_h_min     -11
_diffrn_reflns_limit_h_max     12
_diffrn_reflns_limit_k_min     -11
_diffrn_reflns_limit_k_max     11
_diffrn_reflns_limit_l_min     -37
_diffrn_reflns_limit_l_max     25
_refine_special_details     ?
_reflns_number_total     5325
_reflns_number_gt     4331
_reflns_threshold_expression     I>2\s(I)
_refine_ls_structure_factor_coef     Fsqd
_refine_ls_matrix_type     full
_refine_ls_R_factor_all     0.0937
_refine_ls_R_factor_gt     0.0779
_refine_ls_wR_factor_gt     0.1960
_refine_ls_wR_factor_ref     0.2057
_refine_ls_goodness_of_fit_ref     1.094
_refine_ls_restrained_S_all     1.094
_refine_ls_number_reflns     5325
_refine_ls_number_parameters     399
_refine_ls_number_restraints     0
_refine_ls_hydrogen_treatment     mixed
_refine_ls_weighting_scheme     calc
_refine_ls_weighting_details
              'w=1/[\s^2^(Fo^2^)+(0.0775P)^2^+5.4936P] where P=(Fo^2^+2Fc^2^)/3'
_atom_sites_solution_hydrogens     mixed
_atom_sites_solution_primary     direct
_atom_sites_solution_secondary     ?
_refine_ls_shift/su_max     0.000
_refine_ls_shift/su_mean     0.000
_refine_diff_density_max     0.664
_refine_diff_density_min     -0.712
_refine_ls_extinction_method     none
_refine_ls_extinction_coef     .
loop_
    _atom_type_symbol
    _atom_type_description
    _atom_type_scat_dispersion_real
    _atom_type_scat_dispersion_imag
    _atom_type_scat_source
    'C' 'C' 0.0181 0.0091
                         'International Tables Vol C Tables 4.2.6.8 and 6.1.1.4'
    'H' 'H' 0.0000 0.0000
                         'International Tables Vol C Tables 4.2.6.8 and 6.1.1.4'
    'N' 'N' 0.0311 0.0180
                         'International Tables Vol C Tables 4.2.6.8 and 6.1.1.4'
    'O' 'O' 0.0492 0.0322
                         'International Tables Vol C Tables 4.2.6.8 and 6.1.1.4'
    'F' 'F' 0.0727 0.0534
                         'International Tables Vol C Tables 4.2.6.8 and 6.1.1.4'
    'S' 'S' 0.3331 0.5567
                         'International Tables Vol C Tables 4.2.6.8 and 6.1.1.4'
_computing_data_collection     'CrysAlis PRO (Agilent, 2012)'
_computing_cell_refinement     'CrysAlis PRO (Agilent, 2012)'
_computing_data_reduction     'CrysAlis RED (Agilent, 2012)'
_computing_structure_solution     'SUPERFLIP (Palatinus & Chapuis, 2007)'
_computing_structure_refinement     'SHELXL-2012 (Sheldrick, 2008)'
_computing_molecular_graphics     'OLEX2 (Dolomanov <i>et al.</i>, 2009)'
_computing_publication_material     'OLEX2 (Dolomanov <i>et al.</i>, 2009)'
loop_
    _atom_site_type_symbol
    _atom_site_label
    _atom_site_fract_x
    _atom_site_fract_y
    _atom_site_fract_z
    _atom_site_U_iso_or_equiv
    _atom_site_adp_type
    _atom_site_calc_flag
    _atom_site_occupancy
    _atom_site_disorder_assembly
    _atom_site_disorder_group
    S S1A 0.22263(14) 0.19267(13) 0.15278(4) 0.0582(3) Uani d 1 . .
    F F1A 0.7407(15) 0.0331(16) 0.3035(8) 0.097(7) Uani d 0.54(6) A 1
    F F1AB 0.758(2) -0.042(12) 0.2900(16) 0.21(2) Uani d 0.46(6) A 2
    F F2A 0.5941(6) -0.0768(15) 0.3334(2) 0.095(4) Uani d 0.72(2) A 1
    F F2AB 0.676(7) 0.033(5) 0.3316(9) 0.23(3) Uani d 0.28(2) A 2
    F F3A 0.6844(14) -0.1770(13) 0.2809(4) 0.128(6) Uani d 0.67(3) A 1
    F F3AB 0.624(4) -0.182(4) 0.3087(18) 0.23(3) Uani d 0.33(3) A 2
    O O1A 0.0148(2) 0.2962(3) 0.58260(9) 0.0404(6) Uani d 1 . .
    H H1A -0.0533 0.2684 0.5668 0.061 Uiso calc 1 . .
    N N1A 0.1313(3) 0.2330(3) 0.39016(9) 0.0307(6) Uani d 1 . .
    N N2A 0.1121(3) 0.2869(3) 0.48473(9) 0.0265(6) Uani d 1 . .
    H H2A 0.015(4) 0.289(4) 0.4845(12) 0.036(10) Uiso d 1 . .
    C C1A 0.0891(3) 0.3761(4) 0.40584(11) 0.0306(7) Uani d 1 . .
    H H1AA -0.0090 0.3796 0.4045 0.037 Uiso calc 1 . .
    H H1AB 0.1177 0.4519 0.3865 0.037 Uiso calc 1 . .
    C C2A 0.1518(3) 0.4018(4) 0.45352(11) 0.0309(7) Uani d 1 . .
    H H2AA 0.2498 0.4033 0.4544 0.037 Uiso calc 1 . .
    H H2AB 0.1232 0.4960 0.4635 0.037 Uiso calc 1 . .
    C C3A 0.1422(3) 0.1394(4) 0.46724(11) 0.0298(7) Uani d 1 . .
    H H3AA 0.1058 0.0658 0.4857 0.036 Uiso calc 1 . .
    H H3AB 0.2396 0.1260 0.4693 0.036 Uiso calc 1 . .
    C C4A 0.0820(3) 0.1199(4) 0.41933(12) 0.0321(7) Uani d 1 . .
    H H4AA 0.1063 0.0247 0.4088 0.039 Uiso calc 1 . .
    H H4AB -0.0161 0.1248 0.4175 0.039 Uiso calc 1 . .
    C C5A 0.1858(3) 0.3134(4) 0.53071(11) 0.0319(7) Uani d 1 . .
    H H5AA 0.1816 0.4164 0.5373 0.038 Uiso calc 1 . .
    H H5AB 0.2805 0.2882 0.5303 0.038 Uiso calc 1 . .
    C C6A 0.1307(3) 0.2288(4) 0.56834(12) 0.0339(8) Uani d 1 . .
    H H6AA 0.1073 0.1311 0.5580 0.041 Uiso calc 1 . .
    H H6AB 0.2008 0.2213 0.5936 0.041 Uiso calc 1 . .
    C C7A 0.0795(4) 0.2111(4) 0.34276(12) 0.0389(8) Uani d 1 . .
    H H7AA 0.0832 0.3022 0.3267 0.047 Uiso calc 1 . .
    H H7AB -0.0145 0.1801 0.3405 0.047 Uiso calc 1 . .
    C C8A 0.1644(4) 0.0949(5) 0.32109(14) 0.0486(10) Uani d 1 . .
    H H8AA 0.2542 0.1330 0.3183 0.058 Uiso calc 1 . .
    H H8AB 0.1744 0.0092 0.3400 0.058 Uiso calc 1 . .
    C C9A 0.0966(4) 0.0553(5) 0.27644(14) 0.0471(10) Uani d 1 . .
    H H9A 0.0035 0.0405 0.2749 0.057 Uiso calc 1 . .
    C C10A 0.1497(4) 0.0376(4) 0.23774(14) 0.0458(9) Uani d 1 . .
    C C11A 0.2971(4) 0.0496(4) 0.23310(13) 0.0431(9) Uani d 1 . .
    C C12A 0.3973(4) -0.0074(4) 0.26503(14) 0.0434(9) Uani d 1 . .
    H H12A 0.3719 -0.0572 0.2897 0.052 Uiso calc 1 . .
    C C13A 0.5340(5) 0.0093(5) 0.26043(15) 0.0508(10) Uani d 1 . .
    C C14A 0.5736(5) 0.0809(5) 0.22360(16) 0.0565(12) Uani d 1 . .
    H H14A 0.6652 0.0898 0.2201 0.068 Uiso calc 1 . .
    C C15A 0.4755(5) 0.1393(5) 0.19180(14) 0.0547(11) Uani d 1 . .
    H H15A 0.5020 0.1916 0.1677 0.066 Uiso calc 1 . .
    C C16A 0.3389(5) 0.1206(4) 0.19556(14) 0.0482(10) Uani d 1 . .
    C C17A 0.0773(5) 0.0805(5) 0.15652(15) 0.0533(11) Uani d 1 . .
    C C18A -0.0161(6) 0.0691(6) 0.11939(16) 0.0668(14) Uani d 1 . .
    H H18A -0.0022 0.1189 0.0934 0.080 Uiso calc 1 . .
    C C19A -0.1312(5) -0.0157(6) 0.12010(18) 0.0630(13) Uani d 1 . .
    H H19A -0.1958 -0.0211 0.0951 0.076 Uiso calc 1 . .
    C C20A -0.1479(5) -0.0926(6) 0.15899(17) 0.0633(13) Uani d 1 . .
    H H20A -0.2229 -0.1529 0.1596 0.076 Uiso calc 1 . .
    C C21A -0.0565(5) -0.0809(5) 0.19603(16) 0.0550(11) Uani d 1 . .
    H H21A -0.0698 -0.1337 0.2216 0.066 Uiso calc 1 . .
    C C22A 0.0591(4) 0.0105(5) 0.19664(14) 0.0472(10) Uani d 1 . .
    C C23A 0.6367(5) -0.0546(6) 0.2954(2) 0.0642(13) Uani d 1 . .
    O O1B 0.7933(3) 0.2013(3) 0.53327(9) 0.0420(6) Uani d 1 . .
    O O2B 0.8419(2) 0.3109(3) 0.47059(8) 0.0353(6) Uani d 1 . .
    O O3B 0.5331(2) 0.1935(3) 0.50950(8) 0.0350(6) Uani d 1 . .
    H H3B 0.5829 0.1594 0.5306 0.052 Uiso calc 1 . .
    O O4B 0.6567(2) -0.0008(3) 0.44961(9) 0.0382(6) Uani d 1 . .
    H H4B 0.5999 -0.0500 0.4605 0.057 Uiso calc 1 . .
    O O5B 0.3929(2) 0.0037(3) 0.41614(9) 0.0374(6) Uani d 1 . .
    O O6B 0.3977(2) 0.2427(3) 0.40286(9) 0.0384(6) Uani d 1 . .
    H H6B 0.3165 0.2310 0.3950 0.058 Uiso calc 1 . .
    C C1B 0.7628(3) 0.2518(4) 0.49518(12) 0.0301(7) Uani d 1 . .
    C C2B 0.6127(3) 0.2418(4) 0.47601(11) 0.0301(7) Uani d 1 . .
    H H2B 0.5809 0.3379 0.4653 0.036 Uiso calc 1 . .
    C C3B 0.6004(3) 0.1351(4) 0.43639(12) 0.0321(7) Uani d 1 . .
    H H3BA 0.6511 0.1749 0.4130 0.038 Uiso calc 1 . .
    C C4B 0.4522(3) 0.1186(4) 0.41685(11) 0.0298(7) Uani d 1 . .
loop_
    _atom_site_aniso_label
    _atom_site_aniso_U_11
    _atom_site_aniso_U_22
    _atom_site_aniso_U_33
    _atom_site_aniso_U_12
    _atom_site_aniso_U_13
    _atom_site_aniso_U_23
    S1A 0.0820(8) 0.0475(6) 0.0469(6) 0.0068(6) 0.0150(6) 0.0075(5)
    F1A 0.042(6) 0.115(11) 0.126(12) -0.029(5) -0.030(7) 0.029(7)
    F1AB 0.073(8) 0.39(6) 0.153(19) 0.00(2) 0.024(11) 0.11(3)
    F2A 0.044(3) 0.173(10) 0.069(4) 0.013(4) 0.004(2) 0.046(5)
    F2AB 0.40(7) 0.18(3) 0.077(15) 0.12(4) -0.04(3) -0.069(18)
    F3A 0.129(10) 0.099(8) 0.146(8) 0.077(7) -0.023(6) -0.013(5)
    F3AB 0.15(2) 0.19(3) 0.32(5) -0.12(2) -0.10(3) 0.19(3)
    O1A 0.0287(12) 0.0545(16) 0.0379(14) 0.0055(12) 0.0034(10) -0.0116(12)
    N1A 0.0282(14) 0.0325(15) 0.0319(15) 0.0036(11) 0.0057(11) -0.0002(12)
    N2A 0.0212(13) 0.0293(14) 0.0296(14) 0.0016(11) 0.0049(11) -0.0001(11)
    C1A 0.0266(16) 0.0294(17) 0.0361(18) 0.0044(13) 0.0049(14) 0.0042(14)
    C2A 0.0289(16) 0.0277(16) 0.0360(18) -0.0007(13) 0.0031(14) 0.0017(13)
    C3A 0.0275(16) 0.0265(16) 0.0360(18) 0.0035(13) 0.0068(14) 0.0004(13)
    C4A 0.0299(17) 0.0294(17) 0.0379(19) 0.0004(14) 0.0076(14) -0.0028(14)
    C5A 0.0258(16) 0.0356(18) 0.0328(18) 0.0039(14) -0.0026(13) -0.0028(14)
    C6A 0.0267(16) 0.0407(19) 0.0336(18) 0.0070(14) 0.0002(14) 0.0012(15)
    C7A 0.0389(19) 0.046(2) 0.0319(19) -0.0005(16) 0.0038(15) -0.0006(16)
    C8A 0.036(2) 0.062(3) 0.046(2) 0.0048(19) 0.0005(17) -0.001(2)
    C9A 0.037(2) 0.060(3) 0.045(2) 0.0037(19) 0.0045(17) -0.0053(19)
    C10A 0.049(2) 0.042(2) 0.047(2) 0.0075(18) 0.0093(19) 0.0000(17)
    C11A 0.055(2) 0.038(2) 0.038(2) -0.0011(18) 0.0142(18) -0.0053(16)
    C12A 0.048(2) 0.044(2) 0.041(2) 0.0052(18) 0.0178(18) -0.0004(17)
    C13A 0.050(2) 0.050(2) 0.054(3) -0.0012(19) 0.013(2) -0.010(2)
    C14A 0.058(3) 0.052(3) 0.065(3) -0.016(2) 0.028(2) -0.013(2)
    C15A 0.066(3) 0.062(3) 0.038(2) -0.020(2) 0.016(2) 0.008(2)
    C16A 0.070(3) 0.036(2) 0.041(2) -0.0008(19) 0.017(2) -0.0062(17)
    C17A 0.068(3) 0.043(2) 0.050(2) 0.022(2) 0.010(2) -0.0046(19)
    C18A 0.092(4) 0.058(3) 0.048(3) 0.030(3) 0.000(3) -0.003(2)
    C19A 0.055(3) 0.057(3) 0.072(3) 0.016(2) -0.012(2) -0.010(2)
    C20A 0.050(3) 0.073(3) 0.063(3) 0.010(2) -0.013(2) -0.018(3)
    C21A 0.052(3) 0.052(3) 0.060(3) 0.005(2) 0.007(2) -0.004(2)
    C22A 0.050(2) 0.046(2) 0.046(2) 0.0109(19) 0.0073(19) -0.0062(18)
    C23A 0.041(2) 0.073(3) 0.081(4) 0.002(2) 0.013(2) -0.002(3)
    O1B 0.0320(13) 0.0488(15) 0.0436(15) -0.0057(11) -0.0028(11) 0.0103(12)
    O2B 0.0216(11) 0.0418(14) 0.0427(14) -0.0011(10) 0.0039(10) 0.0017(11)
    O3B 0.0229(11) 0.0455(14) 0.0373(14) 0.0031(10) 0.0068(10) 0.0041(11)
    O4B 0.0249(11) 0.0362(13) 0.0528(16) 0.0069(10) 0.0020(11) -0.0016(11)
    O5B 0.0263(12) 0.0380(14) 0.0467(15) 0.0008(10) -0.0003(10) 0.0023(11)
    O6B 0.0220(11) 0.0409(14) 0.0513(16) 0.0007(10) 0.0004(11) 0.0106(12)
    C1B 0.0237(15) 0.0280(16) 0.0383(19) 0.0008(13) 0.0019(14) -0.0033(14)
    C2B 0.0209(15) 0.0321(17) 0.0378(19) 0.0022(13) 0.0051(13) 0.0035(14)
    C3B 0.0200(15) 0.0375(18) 0.0388(19) 0.0031(13) 0.0039(13) 0.0013(15)
    C4B 0.0224(15) 0.0373(18) 0.0304(17) 0.0037(14) 0.0058(13) 0.0037(14)
_geom_special_details
;
 All esds (except the esd in the dihedral angle between two l.s. planes)
 are estimated using the full covariance matrix.  The cell esds are taken
 into account individually in the estimation of esds in distances, angles
 and torsion angles; correlations between esds in cell parameters are only
 used when they are defined by crystal symmetry.  An approximate (isotropic)
 treatment of cell esds is used for estimating esds involving l.s. planes.
;
loop_
    _geom_bond_atom_site_label_1
    _geom_bond_atom_site_label_2
    _geom_bond_site_symmetry_2
    _geom_bond_distance
    _geom_bond_publ_flag
    S1A C16A . 1.754(5) ?
    S1A C17A . 1.788(5) ?
    F1A C23A . 1.311(12) ?
    F1AB F2AB . 1.71(8) ?
    F1AB C23A . 1.24(2) ?
    F2A C23A . 1.278(8) ?
    F2AB C23A . 1.37(3) ?
    F3A C23A . 1.314(8) ?
    F3AB C23A . 1.25(2) ?
    O1A H1A . 0.8200 ?
    O1A C6A . 1.415(4) ?
    N1A C1A . 1.474(4) ?
    N1A C4A . 1.479(4) ?
    N1A C7A . 1.470(4) ?
    N2A H2A . 0.96(4) ?
    N2A C2A . 1.495(4) ?
    N2A C3A . 1.497(4) ?
    N2A C5A . 1.505(4) ?
    C1A H1AA . 0.9700 ?
    C1A H1AB . 0.9700 ?
    C1A C2A . 1.512(5) ?
    C2A H2AA . 0.9700 ?
    C2A H2AB . 0.9700 ?
    C3A H3AA . 0.9700 ?
    C3A H3AB . 0.9700 ?
    C3A C4A . 1.503(5) ?
    C4A H4AA . 0.9700 ?
    C4A H4AB . 0.9700 ?
    C5A H5AA . 0.9700 ?
    C5A H5AB . 0.9700 ?
    C5A C6A . 1.524(5) ?
    C6A H6AA . 0.9700 ?
    C6A H6AB . 0.9700 ?
    C7A H7AA . 0.9700 ?
    C7A H7AB . 0.9700 ?
    C7A C8A . 1.549(6) ?
    C8A H8AA . 0.9700 ?
    C8A H8AB . 0.9700 ?
    C8A C9A . 1.474(6) ?
    C9A H9A . 0.9300 ?
    C9A C10A . 1.340(6) ?
    C10A C11A . 1.489(6) ?
    C10A C22A . 1.461(6) ?
    C11A C12A . 1.401(6) ?
    C11A C16A . 1.406(6) ?
    C12A H12A . 0.9300 ?
    C12A C13A . 1.387(6) ?
    C13A C14A . 1.382(6) ?
    C13A C23A . 1.497(7) ?
    C14A H14A . 0.9300 ?
    C14A C15A . 1.391(7) ?
    C15A H15A . 0.9300 ?
    C15A C16A . 1.384(6) ?
    C17A C18A . 1.369(7) ?
    C17A C22A . 1.395(6) ?
    C18A H18A . 0.9300 ?
    C18A C19A . 1.385(8) ?
    C19A H19A . 0.9300 ?
    C19A C20A . 1.391(8) ?
    C20A H20A . 0.9300 ?
    C20A C21A . 1.356(6) ?
    C21A H21A . 0.9300 ?
    C21A C22A . 1.421(6) ?
    O1B C1B . 1.239(4) ?
    O2B C1B . 1.261(4) ?
    O3B H3B . 0.8200 ?
    O3B C2B . 1.419(4) ?
    O4B H4B . 0.8200 ?
    O4B C3B . 1.407(4) ?
    O5B C4B . 1.208(4) ?
    O6B H6B . 0.8200 ?
    O6B C4B . 1.312(4) ?
    C1B C2B . 1.537(4) ?
    C2B H2B . 0.9800 ?
    C2B C3B . 1.535(5) ?
    C3B H3BA . 0.9800 ?
    C3B C4B . 1.526(4) ?
loop_
    _geom_angle_atom_site_label_1
    _geom_angle_atom_site_label_2
    _geom_angle_atom_site_label_3
    _geom_angle_site_symmetry_1
    _geom_angle_site_symmetry_3
    _geom_angle
    _geom_angle_publ_flag
    C16A S1A C17A . . 101.7(2) ?
    C23A F1AB F2AB . . 52(3) ?
    C23A F2AB F1AB . . 46(2) ?
    C6A O1A H1A . . 109.5 ?
    C1A N1A C4A . . 108.3(2) ?
    C7A N1A C1A . . 110.6(3) ?
    C7A N1A C4A . . 111.9(3) ?
    C2A N2A H2A . . 108(2) ?
    C2A N2A C3A . . 110.1(2) ?
    C2A N2A C5A . . 108.9(3) ?
    C3A N2A H2A . . 105(2) ?
    C3A N2A C5A . . 111.9(3) ?
    C5A N2A H2A . . 112(2) ?
    N1A C1A H1AA . . 109.7 ?
    N1A C1A H1AB . . 109.7 ?
    N1A C1A C2A . . 109.9(3) ?
    H1AA C1A H1AB . . 108.2 ?
    C2A C1A H1AA . . 109.7 ?
    C2A C1A H1AB . . 109.7 ?
    N2A C2A C1A . . 111.9(3) ?
    N2A C2A H2AA . . 109.2 ?
    N2A C2A H2AB . . 109.2 ?
    C1A C2A H2AA . . 109.2 ?
    C1A C2A H2AB . . 109.2 ?
    H2AA C2A H2AB . . 107.9 ?
    N2A C3A H3AA . . 109.3 ?
    N2A C3A H3AB . . 109.3 ?
    N2A C3A C4A . . 111.8(3) ?
    H3AA C3A H3AB . . 107.9 ?
    C4A C3A H3AA . . 109.3 ?
    C4A C3A H3AB . . 109.3 ?
    N1A C4A C3A . . 111.1(3) ?
    N1A C4A H4AA . . 109.4 ?
    N1A C4A H4AB . . 109.4 ?
    C3A C4A H4AA . . 109.4 ?
    C3A C4A H4AB . . 109.4 ?
    H4AA C4A H4AB . . 108.0 ?
    N2A C5A H5AA . . 108.6 ?
    N2A C5A H5AB . . 108.6 ?
    N2A C5A C6A . . 114.7(3) ?
    H5AA C5A H5AB . . 107.6 ?
    C6A C5A H5AA . . 108.6 ?
    C6A C5A H5AB . . 108.6 ?
    O1A C6A C5A . . 112.0(3) ?
    O1A C6A H6AA . . 109.2 ?
    O1A C6A H6AB . . 109.2 ?
    C5A C6A H6AA . . 109.2 ?
    C5A C6A H6AB . . 109.2 ?
    H6AA C6A H6AB . . 107.9 ?
    N1A C7A H7AA . . 109.5 ?
    N1A C7A H7AB . . 109.5 ?
    N1A C7A C8A . . 110.8(3) ?
    H7AA C7A H7AB . . 108.1 ?
    C8A C7A H7AA . . 109.5 ?
    C8A C7A H7AB . . 109.5 ?
    C7A C8A H8AA . . 109.7 ?
    C7A C8A H8AB . . 109.7 ?
    H8AA C8A H8AB . . 108.2 ?
    C9A C8A C7A . . 109.8(3) ?
    C9A C8A H8AA . . 109.7 ?
    C9A C8A H8AB . . 109.7 ?
    C8A C9A H9A . . 115.3 ?
    C10A C9A C8A . . 129.4(4) ?
    C10A C9A H9A . . 115.3 ?
    C9A C10A C11A . . 124.1(4) ?
    C9A C10A C22A . . 119.2(4) ?
    C22A C10A C11A . . 116.7(4) ?
    C12A C11A C10A . . 122.4(4) ?
    C12A C11A C16A . . 118.0(4) ?
    C16A C11A C10A . . 119.6(4) ?
    C11A C12A H12A . . 119.5 ?
    C13A C12A C11A . . 121.1(4) ?
    C13A C12A H12A . . 119.5 ?
    C12A C13A C23A . . 118.8(4) ?
    C14A C13A C12A . . 120.3(4) ?
    C14A C13A C23A . . 120.9(4) ?
    C13A C14A H14A . . 120.3 ?
    C13A C14A C15A . . 119.4(4) ?
    C15A C14A H14A . . 120.3 ?
    C14A C15A H15A . . 119.6 ?
    C16A C15A C14A . . 120.7(4) ?
    C16A C15A H15A . . 119.6 ?
    C11A C16A S1A . . 122.1(4) ?
    C15A C16A S1A . . 117.5(3) ?
    C15A C16A C11A . . 120.4(4) ?
    C18A C17A S1A . . 118.0(4) ?
    C18A C17A C22A . . 121.6(5) ?
    C22A C17A S1A . . 120.4(4) ?
    C17A C18A H18A . . 119.6 ?
    C17A C18A C19A . . 120.8(5) ?
    C19A C18A H18A . . 119.6 ?
    C18A C19A H19A . . 120.7 ?
    C18A C19A C20A . . 118.5(5) ?
    C20A C19A H19A . . 120.7 ?
    C19A C20A H20A . . 119.5 ?
    C21A C20A C19A . . 120.9(5) ?
    C21A C20A H20A . . 119.5 ?
    C20A C21A H21A . . 119.3 ?
    C20A C21A C22A . . 121.4(5) ?
    C22A C21A H21A . . 119.3 ?
    C17A C22A C10A . . 121.5(4) ?
    C17A C22A C21A . . 116.5(4) ?
    C21A C22A C10A . . 121.9(4) ?
    F1A C23A F3A . . 106.4(11) ?
    F1A C23A C13A . . 110.3(8) ?
    F1AB C23A F2AB . . 82(5) ?
    F1AB C23A F3AB . . 105(4) ?
    F1AB C23A C13A . . 117.8(14) ?
    F2A C23A F1A . . 105.5(12) ?
    F2A C23A F3A . . 109.1(9) ?
    F2A C23A C13A . . 114.9(4) ?
    F2AB C23A C13A . . 115.7(12) ?
    F3A C23A C13A . . 110.3(6) ?
    F3AB C23A F2AB . . 109(3) ?
    F3AB C23A C13A . . 120.3(11) ?
    C2B O3B H3B . . 109.5 ?
    C3B O4B H4B . . 109.5 ?
    C4B O6B H6B . . 109.5 ?
    O1B C1B O2B . . 126.8(3) ?
    O1B C1B C2B . . 116.5(3) ?
    O2B C1B C2B . . 116.7(3) ?
    O3B C2B C1B . . 110.4(3) ?
    O3B C2B H2B . . 109.3 ?
    O3B C2B C3B . . 110.3(3) ?
    C1B C2B H2B . . 109.3 ?
    C3B C2B C1B . . 108.4(3) ?
    C3B C2B H2B . . 109.3 ?
    O4B C3B C2B . . 110.8(3) ?
    O4B C3B H3BA . . 108.3 ?
    O4B C3B C4B . . 110.7(3) ?
    C2B C3B H3BA . . 108.3 ?
    C4B C3B C2B . . 110.4(3) ?
    C4B C3B H3BA . . 108.3 ?
    O5B C4B O6B . . 125.0(3) ?
    O5B C4B C3B . . 122.7(3) ?
    O6B C4B C3B . . 112.3(3) ?
loop_
    _geom_torsion_atom_site_label_1
    _geom_torsion_atom_site_label_2
    _geom_torsion_atom_site_label_3
    _geom_torsion_atom_site_label_4
    _geom_torsion_site_symmetry_1
    _geom_torsion_site_symmetry_2
    _geom_torsion_site_symmetry_3
    _geom_torsion_site_symmetry_4
    _geom_torsion
    _geom_torsion_publ_flag
    S1A C17A C18A C19A . . . . -179.8(4) ?
    S1A C17A C22A C10A . . . . 6.3(5) ?
    S1A C17A C22A C21A . . . . -177.6(3) ?
    F1AB F2AB C23A F1A . . . . -22(3) ?
    F1AB F2AB C23A F2A . . . . 138(3) ?
    F1AB F2AB C23A F3A . . . . 51(4) ?
    F1AB F2AB C23A F3AB . . . . 104(4) ?
    F1AB F2AB C23A C13A . . . . -117(3) ?
    F2AB F1AB C23A F1A . . . . 27(3) ?
    F2AB F1AB C23A F2A . . . . -43(4) ?
    F2AB F1AB C23A F3A . . . . -142.6(18) ?
    F2AB F1AB C23A F3AB . . . . -108(3) ?
    F2AB F1AB C23A C13A . . . . 115(3) ?
    N1A C1A C2A N2A . . . . -58.7(3) ?
    N1A C7A C8A C9A . . . . 169.7(3) ?
    N2A C3A C4A N1A . . . . 57.1(3) ?
    N2A C5A C6A O1A . . . . -80.8(4) ?
    C1A N1A C4A C3A . . . . -61.0(3) ?
    C1A N1A C7A C8A . . . . 158.2(3) ?
    C2A N2A C3A C4A . . . . -51.9(3) ?
    C2A N2A C5A C6A . . . . 165.7(3) ?
    C3A N2A C2A C1A . . . . 53.0(3) ?
    C3A N2A C5A C6A . . . . -72.3(3) ?
    C4A N1A C1A C2A . . . . 61.3(3) ?
    C4A N1A C7A C8A . . . . -80.9(4) ?
    C5A N2A C2A C1A . . . . 176.0(3) ?
    C5A N2A C3A C4A . . . . -173.2(3) ?
    C7A N1A C1A C2A . . . . -175.7(3) ?
    C7A N1A C4A C3A . . . . 176.8(3) ?
    C7A C8A C9A C10A . . . . 135.7(5) ?
    C8A C9A C10A C11A . . . . 2.8(8) ?
    C8A C9A C10A C22A . . . . -174.6(4) ?
    C9A C10A C11A C12A . . . . 40.8(6) ?
    C9A C10A C11A C16A . . . . -139.0(4) ?
    C9A C10A C22A C17A . . . . 136.5(4) ?
    C9A C10A C22A C21A . . . . -39.4(6) ?
    C10A C11A C12A C13A . . . . -178.1(4) ?
    C10A C11A C16A S1A . . . . -1.6(5) ?
    C10A C11A C16A C15A . . . . 176.7(4) ?
    C11A C10A C22A C17A . . . . -41.1(6) ?
    C11A C10A C22A C21A . . . . 143.0(4) ?
    C11A C12A C13A C14A . . . . -1.1(6) ?
    C11A C12A C13A C23A . . . . -179.6(4) ?
    C12A C11A C16A S1A . . . . 178.5(3) ?
    C12A C11A C16A C15A . . . . -3.1(6) ?
    C12A C13A C14A C15A . . . . 1.7(7) ?
    C12A C13A C23A F1A . . . . -141.2(14) ?
    C12A C13A C23A F1AB . . . . 178(6) ?
    C12A C13A C23A F2A . . . . -22.2(10) ?
    C12A C13A C23A F2AB . . . . -88(4) ?
    C12A C13A C23A F3A . . . . 101.6(10) ?
    C12A C13A C23A F3AB . . . . 47(4) ?
    C13A C14A C15A C16A . . . . -3.1(7) ?
    C14A C13A C23A F1A . . . . 40.3(14) ?
    C14A C13A C23A F1AB . . . . -1(6) ?
    C14A C13A C23A F2A . . . . 159.3(8) ?
    C14A C13A C23A F2AB . . . . 94(4) ?
    C14A C13A C23A F3A . . . . -77.0(10) ?
    C14A C13A C23A F3AB . . . . -132(4) ?
    C14A C15A C16A S1A . . . . -177.8(4) ?
    C14A C15A C16A C11A . . . . 3.8(7) ?
    C16A S1A C17A C18A . . . . -157.3(3) ?
    C16A S1A C17A C22A . . . . 24.3(4) ?
    C16A C11A C12A C13A . . . . 1.8(6) ?
    C17A S1A C16A C11A . . . . -26.5(4) ?
    C17A S1A C16A C15A . . . . 155.1(4) ?
    C17A C18A C19A C20A . . . . -1.9(7) ?
    C18A C17A C22A C10A . . . . -172.0(4) ?
    C18A C17A C22A C21A . . . . 4.1(6) ?
    C18A C19A C20A C21A . . . . 2.5(7) ?
    C19A C20A C21A C22A . . . . 0.3(7) ?
    C20A C21A C22A C10A . . . . 172.6(4) ?
    C20A C21A C22A C17A . . . . -3.5(6) ?
    C22A C10A C11A C12A . . . . -141.7(4) ?
    C22A C10A C11A C16A . . . . 38.5(5) ?
    C22A C17A C18A C19A . . . . -1.5(7) ?
    C23A C13A C14A C15A . . . . -179.8(4) ?
    O1B C1B C2B O3B . . . . 8.5(4) ?
    O1B C1B C2B C3B . . . . -112.4(3) ?
    O2B C1B C2B O3B . . . . -171.3(3) ?
    O2B C1B C2B C3B . . . . 67.8(4) ?
    O3B C2B C3B O4B . . . . -65.3(3) ?
    O3B C2B C3B C4B . . . . 57.7(4) ?
    O4B C3B C4B O5B . . . . 4.4(5) ?
    O4B C3B C4B O6B . . . . -178.0(3) ?
    C1B C2B C3B O4B . . . . 55.6(3) ?
    C1B C2B C3B C4B . . . . 178.6(3) ?
    C2B C3B C4B O5B . . . . -118.7(4) ?
    C2B C3B C4B O6B . . . . 58.9(4) ?
loop_
    _geom_hbond_atom_site_label_D
    _geom_hbond_atom_site_label_H
    _geom_hbond_atom_site_label_A
    _geom_hbond_site_symmetry_A
    _geom_hbond_distance_DH
    _geom_hbond_distance_HA
    _geom_hbond_distance_DA
    _geom_hbond_angle_DHA
    O1A H1A O1B 1_455 0.82 1.83 2.652(4) 178
    N2A H2A O2B 1_455 0.96(4) 1.73(4) 2.675(3) 165(3)
    O3B H3B O5B 3_656 0.82 2.18 2.903(3) 147
    O4B H4B O3B 3_656 0.82 2.14 2.954(4) 175
    O6B H6B N1A . 0.82 1.83 2.629(4) 165
    C3A H3AB O5B . 0.97 2.59 3.314(4) 132
    C5A H5AA O2B 3_666 0.97 2.53 3.466(4) 163
    C15A H15A O1A 4_665 0.93 2.58 3.397(5) 148
_shelx_hkl_checksum     94945
_shelx_res_checksum     23688
_iucr_refine_instructions_details
;
TITL HSY-615 in P21/n #14
CELL 1.54184 9.92385 9.19678 30.00991 90 96.6171 90
ZERR 4 0.00025 0.00027 0.00084 0 0.0026 0
LATT 1
SYMM 0.5-X,0.5+Y,0.5-Z
SFAC C H N O F S
UNIT 108 124 8 28 12 4
EQIV $1 -1+X,+Y,+Z
EQIV $2 -X,1-Y,1-Z
EQIV $3 1-X,1-Y,1-Z
EQIV $4 1-X,-Y,1-Z
EQIV $5 1.5-X,0.5+Y,0.5-Z
EQIV $6 0.5+X,0.5-Y,-0.5+Z
L.S. 30
PLAN  15
HTAB O1A O1B_$1
HTAB N2A O2B_$1
HTAB C1A O2B_$1
HTAB C2A O1A_$2
HTAB C2A O2B_$3
HTAB C2A O6B
HTAB C3A O5B
HTAB C3A O6B
HTAB C4A O2B_$1
HTAB C4A O1B_$4
HTAB C5A O2B_$3
HTAB C14A F3A_$5
HTAB C15A O1A_$6
HTAB O3B O5B_$4
HTAB O4B O3B_$4
HTAB O6B N1A
HTAB C3B F2AB
REM reset to P21/n #14
BOND $H
MORE -1
fmap 2
acta
CONF
OMIT 0 2 0
OMIT -4 2 33
OMIT -4 1 35
OMIT -2 2 36
OMIT -6 0 34
OMIT 1 2 3
REM <HKL>H:/Prof.Yathirajan%202013/HSY-615/HSY-615-mk/HSY-615.hkl</HKL>
WGHT    0.077500    5.493600
FVAR       3.92841   0.53548   0.66869   0.71638
S1A   6    0.222634    0.192667    0.152781    11.00000    0.08201    0.04747 =
         0.04690    0.00747    0.01499    0.00685
PART 1
F1A   5    0.740729    0.033063    0.303509    21.00000    0.04183    0.11468 =
         0.12620    0.02917   -0.03016   -0.02924
PART 0
PART 2
F1AB  5    0.758163   -0.042345    0.290029   -21.00000    0.07320    0.39450 =
         0.15276    0.11460    0.02364   -0.00494
PART 0
PART 1
F2A   5    0.594116   -0.076813    0.333416    41.00000    0.04389    0.17314 =
         0.06865    0.04551    0.00364    0.01326
PART 0
PART 2
F2AB  5    0.675919    0.032853    0.331585   -41.00000    0.40241    0.18012 =
         0.07664   -0.06946   -0.04494    0.11606
PART 0
PART 1
F3A   5    0.684398   -0.177005    0.280926    31.00000    0.12876    0.09929 =
         0.14582   -0.01293   -0.02268    0.07748
PART 0
PART 2
F3AB  5    0.623526   -0.181995    0.308691   -31.00000    0.15248    0.19403 =
         0.32077    0.18569   -0.10298   -0.12325
PART 0
O1A   4    0.014846    0.296159    0.582595    11.00000    0.02868    0.05455 =
         0.03795   -0.01164    0.00343    0.00545
AFIX 147
H1A   2   -0.053251    0.268353    0.566823    11.00000   -1.50000
AFIX   0
N1A   3    0.131273    0.233047    0.390162    11.00000    0.02819    0.03248 =
         0.03188   -0.00021    0.00570    0.00364
N2A   3    0.112086    0.286893    0.484733    11.00000    0.02117    0.02927 =
         0.02962   -0.00009    0.00489    0.00161
H2A   2    0.015091    0.289364    0.484533    11.00000    0.03592
C1A   1    0.089063    0.376081    0.405845    11.00000    0.02663    0.02936 =
         0.03613    0.00420    0.00491    0.00440
AFIX  23
H1AA  2   -0.009019    0.379588    0.404470    11.00000   -1.20000
H1AB  2    0.117658    0.451868    0.386511    11.00000   -1.20000
AFIX   0
C2A   1    0.151792    0.401790    0.453523    11.00000    0.02890    0.02768 =
         0.03599    0.00174    0.00313   -0.00071
AFIX  23
H2AA  2    0.249790    0.403292    0.454375    11.00000   -1.20000
H2AB  2    0.123164    0.495973    0.463534    11.00000   -1.20000
AFIX   0
C3A   1    0.142168    0.139404    0.467239    11.00000    0.02753    0.02647 =
         0.03602    0.00042    0.00680    0.00353
AFIX  23
H3AA  2    0.105826    0.065793    0.485688    11.00000   -1.20000
H3AB  2    0.239648    0.126016    0.469338    11.00000   -1.20000
AFIX   0
C4A   1    0.082049    0.119867    0.419325    11.00000    0.02989    0.02941 =
         0.03789   -0.00278    0.00760    0.00045
AFIX  23
H4AA  2    0.106281    0.024659    0.408843    11.00000   -1.20000
H4AB  2   -0.016060    0.124822    0.417547    11.00000   -1.20000
AFIX   0
C5A   1    0.185801    0.313428    0.530708    11.00000    0.02583    0.03559 =
         0.03284   -0.00279   -0.00262    0.00386
AFIX  23
H5AA  2    0.181552    0.416437    0.537349    11.00000   -1.20000
H5AB  2    0.280548    0.288184    0.530284    11.00000   -1.20000
AFIX   0
C6A   1    0.130709    0.228828    0.568337    11.00000    0.02674    0.04066 =
         0.03359    0.00115    0.00025    0.00697
AFIX  23
H6AA  2    0.107311    0.131125    0.558002    11.00000   -1.20000
H6AB  2    0.200768    0.221326    0.593587    11.00000   -1.20000
AFIX   0
C7A   1    0.079514    0.211053    0.342759    11.00000    0.03891    0.04577 =
         0.03187   -0.00061    0.00381   -0.00053
AFIX  23
H7AA  2    0.083193    0.302199    0.326680    11.00000   -1.20000
H7AB  2   -0.014466    0.180103    0.340515    11.00000   -1.20000
AFIX   0
C8A   1    0.164416    0.094897    0.321088    11.00000    0.03617    0.06243 =
         0.04613   -0.00082    0.00046    0.00479
AFIX  23
H8AA  2    0.254181    0.132973    0.318250    11.00000   -1.20000
H8AB  2    0.174359    0.009242    0.340042    11.00000   -1.20000
AFIX   0
C9A   1    0.096569    0.055301    0.276444    11.00000    0.03706    0.05977 =
         0.04454   -0.00532    0.00447    0.00369
AFIX  43
H9A   2    0.003450    0.040494    0.274932    11.00000   -1.20000
AFIX   0
C10A  1    0.149650    0.037564    0.237736    11.00000    0.04925    0.04180 =
         0.04735    0.00001    0.00928    0.00747
C11A  1    0.297059    0.049557    0.233096    11.00000    0.05537    0.03774 =
         0.03815   -0.00530    0.01419   -0.00106
C12A  1    0.397338   -0.007404    0.265026    11.00000    0.04761    0.04416 =
         0.04148   -0.00037    0.01784    0.00523
AFIX  43
H12A  2    0.371891   -0.057214    0.289698    11.00000   -1.20000
AFIX   0
C13A  1    0.533967    0.009307    0.260427    11.00000    0.05023    0.04979 =
         0.05397   -0.00998    0.01291   -0.00122
C14A  1    0.573642    0.080851    0.223603    11.00000    0.05763    0.05166 =
         0.06500   -0.01274    0.02758   -0.01598
AFIX  43
H14A  2    0.665182    0.089833    0.220117    11.00000   -1.20000
AFIX   0
C15A  1    0.475508    0.139313    0.191796    11.00000    0.06622    0.06199 =
         0.03827    0.00779    0.01610   -0.01969
AFIX  43
H15A  2    0.501977    0.191550    0.167735    11.00000   -1.20000
AFIX   0
C16A  1    0.338889    0.120609    0.195556    11.00000    0.06996    0.03619 =
         0.04106   -0.00622    0.01730   -0.00076
C17A  1    0.077258    0.080484    0.156524    11.00000    0.06803    0.04270 =
         0.04986   -0.00458    0.00992    0.02150
C18A  1   -0.016140    0.069081    0.119393    11.00000    0.09245    0.05792 =
         0.04823   -0.00258   -0.00009    0.03031
AFIX  43
H18A  2   -0.002155    0.118918    0.093355    11.00000   -1.20000
AFIX   0
C19A  1   -0.131185   -0.015717    0.120103    11.00000    0.05535    0.05690 =
         0.07200   -0.01020   -0.01241    0.01629
AFIX  43
H19A  2   -0.195821   -0.021122    0.095127    11.00000   -1.20000
AFIX   0
C20A  1   -0.147945   -0.092617    0.158987    11.00000    0.04976    0.07260 =
         0.06293   -0.01844   -0.01291    0.00951
AFIX  43
H20A  2   -0.222922   -0.152948    0.159588    11.00000   -1.20000
AFIX   0
C21A  1   -0.056518   -0.080870    0.196029    11.00000    0.05226    0.05240 =
         0.06048   -0.00386    0.00747    0.00471
AFIX  43
H21A  2   -0.069798   -0.133726    0.221580    11.00000   -1.20000
AFIX   0
C22A  1    0.059146    0.010468    0.196644    11.00000    0.04974    0.04650 =
         0.04591   -0.00619    0.00730    0.01092
C23A  1    0.636669   -0.054603    0.295406    11.00000    0.04066    0.07271 =
         0.08055   -0.00240    0.01263    0.00222
O1B   4    0.793329    0.201273    0.533271    11.00000    0.03203    0.04876 =
         0.04362    0.01027   -0.00278   -0.00567
O2B   4    0.841896    0.310858    0.470592    11.00000    0.02156    0.04176 =
         0.04272    0.00173    0.00395   -0.00110
O3B   4    0.533134    0.193463    0.509502    11.00000    0.02293    0.04550 =
         0.03725    0.00412    0.00685    0.00307
AFIX 147
H3B   2    0.582878    0.159376    0.530646    11.00000   -1.50000
AFIX   0
O4B   4    0.656702   -0.000789    0.449609    11.00000    0.02494    0.03618 =
         0.05279   -0.00160    0.00202    0.00688
AFIX 147
H4B   2    0.599904   -0.049964    0.460537    11.00000   -1.50000
AFIX   0
O5B   4    0.392923    0.003679    0.416142    11.00000    0.02634    0.03804 =
         0.04668    0.00233   -0.00030    0.00078
O6B   4    0.397708    0.242735    0.402856    11.00000    0.02200    0.04092 =
         0.05129    0.01057    0.00038    0.00069
AFIX 147
H6B   2    0.316532    0.231039    0.394992    11.00000   -1.50000
AFIX   0
C1B   1    0.762803    0.251779    0.495181    11.00000    0.02365    0.02805 =
         0.03827   -0.00331    0.00186    0.00082
C2B   1    0.612692    0.241775    0.476007    11.00000    0.02088    0.03210 =
         0.03782    0.00355    0.00508    0.00222
AFIX  13
H2B   2    0.580936    0.337918    0.465338    11.00000   -1.20000
AFIX   0
C3B   1    0.600358    0.135083    0.436395    11.00000    0.01999    0.03751 =
         0.03880    0.00127    0.00394    0.00311
AFIX  13
H3BA  2    0.651060    0.174913    0.413027    11.00000   -1.20000
AFIX   0
C4B   1    0.452249    0.118556    0.416854    11.00000    0.02243    0.03727 =
         0.03041    0.00368    0.00575    0.00371
HKLF 4
REM  HSY-615 in P21/n #14
REM R1 =  0.0779 for    4331 Fo > 4sig(Fo)  and  0.0937 for all    5325 data
REM    399 parameters refined using      0 restraints
END
WGHT      0.0777      5.4425
REM Highest difference peak  0.664,  deepest hole -0.712,  1-sigma level  0.066
Q1    1   0.4537  0.2264  0.2025  11.00000  0.05    0.66
Q2    1   0.2963  0.2020  0.1733  11.00000  0.05    0.66
Q3    1   0.0554  0.0902  0.3110  11.00000  0.05    0.65
Q4    1   0.1945  0.0672  0.2937  11.00000  0.05    0.49
Q5    1   0.2441  0.0555  0.2593  11.00000  0.05    0.47
Q6    1  -0.0892 -0.0128  0.1484  11.00000  0.05    0.42
Q7    1   0.1238  0.2920  0.5094  11.00000  0.05    0.35
Q8    1  -0.1110 -0.1900  0.1660  11.00000  0.05    0.34
Q9    1  -0.2088  0.0739  0.1604  11.00000  0.05    0.32
Q10   1   0.0019  0.2389  0.3353  11.00000  0.05    0.31
Q11   1   0.1551  0.2796  0.5497  11.00000  0.05    0.30
Q12   1   0.6646  0.0590  0.2410  11.00000  0.05    0.28
Q13   1   0.4763  0.1471  0.1759  11.00000  0.05    0.28
Q14   1   0.4930 -0.0610  0.3073  11.00000  0.05    0.28
Q15   1   0.7736  0.2784  0.5292  11.00000  0.05    0.27
;
