# Supplementary material for: Flupentixol tartrate
Source: Acta Crystallogr Sect E Struct Rep Online. 2014 Jan 29;70(Pt 2):o206–7. doi: 10.1107/S1600536814001536 (PMC3998353; doi:10.1107/S1600536814001536)
Supplement: Supplementary file 2 [file e-70-0o206-Isup2.hkl]

#
# h,k,l, Fc-squared, Fo-squared, sigma(Fo-squared), status flag
#
data_I
_shelx_refln_list_code          4
_shelx_F_calc_maximum      255.22
_exptl_crystal_F_000      1224.00
_reflns_d_resolution_high  0.8078

loop_
 _space_group_symop_operation_xyz
 'x, y, z'
 '-x+1/2, y+1/2, -z+1/2'
 '-x, -y, -z'
 'x-1/2, -y-1/2, z-1/2'

_cell_length_a     9.9239
_cell_length_b     9.1968
_cell_length_c    30.0099
_cell_angle_alpha  90.000
_cell_angle_beta   96.617
_cell_angle_gamma  90.000

_shelx_F_squared_multiplier     1.000

loop_
 _refln_index_h
 _refln_index_k
 _refln_index_l
 _refln_F_squared_calc
 _refln_F_squared_meas
 _refln_F_squared_sigma
 _refln_observed_status
   2   0   0        279.13        479.05        11.02 o
   4   0   0      17527.11      20998.84       499.50 o
   6   0   0        539.32        523.36        35.73 o
   8   0   0       1018.92       1134.85        61.21 o
  10   0   0          1.93          0.17        10.11 o
  12   0   0          5.35         -1.00         6.95 o
   1   1   0       5223.14       5985.72        35.75 o
   2   1   0      20916.03      21469.52       304.29 o
   3   1   0       1188.47       1605.95        16.75 o
   4   1   0       2262.50       2648.81        32.65 o
   5   1   0        185.86        200.29         9.68 o
   6   1   0        295.25        436.32        23.46 o
   7   1   0        125.77        163.52        16.44 o
   8   1   0         18.62         20.61         5.90 o
   9   1   0         44.37         50.37         8.45 o
  10   1   0        131.00        118.27        12.55 o
  11   1   0         40.88         14.02         6.87 o
  12   1   0         38.61         53.03         7.18 o
   1   2   0      16582.82      17163.87        62.29 o
   2   2   0       1720.83       1503.85        27.22 o
   3   2   0        843.59       1040.98        47.54 o
   4   2   0       1694.69       1651.32        40.61 o
   5   2   0        338.36        360.65        21.79 o
   6   2   0         40.01         58.97        10.69 o
   7   2   0          0.25         64.70        12.31 o
   8   2   0        168.65        197.92        12.28 o
   9   2   0         48.78         36.53         9.06 o
  10   2   0        208.70        234.37        14.38 o
  11   2   0        301.64        281.18        18.87 o
   1   3   0       2441.67       2582.69        30.87 o
   2   3   0       2598.70       2809.42        50.93 o
   3   3   0       2541.28       2398.44        32.47 o
   4   3   0         31.12         84.41         6.78 o
   5   3   0         37.00        177.49        13.90 o
   6   3   0         30.70         34.23         7.56 o
   7   3   0        367.73        351.89        19.27 o
   8   3   0        109.17        126.43        11.68 o
   9   3   0        274.40        290.77        18.63 o
  10   3   0        508.02        466.97        26.59 o
  11   3   0         35.17         48.29         8.83 o
   0   4   0       5668.13       5946.26       234.93 o
   1   4   0          3.82         36.15         7.00 o
   2   4   0        593.96        720.53        25.04 o
   3   4   0       2513.10       2723.77        50.52 o
   4   4   0        828.29        916.69        25.07 o
   5   4   0         22.18         41.33         8.36 o
   6   4   0        141.68        157.31        26.97 o
   7   4   0        118.82        137.16        16.08 o
   8   4   0       1131.18       1226.40        32.34 o
   9   4   0         37.61         57.10         9.39 o
  10   4   0         27.35         35.70         9.49 o
  11   4   0        198.31        153.81        12.22 o
   1   5   0       2442.00       2528.06        51.58 o
   2   5   0        393.72        463.02        18.37 o
   3   5   0         47.05         45.87        10.66 o
   4   5   0         22.57         23.20         6.96 o
   5   5   0         49.44         48.31         8.46 o
   6   5   0         58.76         68.17         8.57 o
   7   5   0       1065.91        961.15        47.00 o
   8   5   0        323.33        313.69        16.90 o
   9   5   0         37.95         34.16         7.44 o
  10   5   0          4.04          2.44         5.85 o
   0   6   0         50.20         24.22        12.47 o
   1   6   0        485.66        450.11        41.95 o
   2   6   0        174.01        128.65        14.50 o
   3   6   0          0.89         22.77         6.63 o
   4   6   0        266.39        237.41        15.75 o
   5   6   0        389.41        331.77        13.64 o
   6   6   0        271.34        222.19        20.46 o
   7   6   0        494.19        477.30        28.82 o
   8   6   0         75.39         81.29         9.61 o
   9   6   0         30.21         30.33         7.17 o
  10   6   0          0.55          3.54         7.00 o
   1   7   0        303.24        305.66        22.58 o
   2   7   0        170.81        168.71        17.09 o
   3   7   0         54.08         41.41         6.21 o
   4   7   0         24.89         35.69         7.06 o
   5   7   0          5.25          4.31         5.21 o
   6   7   0        536.17        565.41        31.64 o
   7   7   0        135.88        118.72        15.41 o
   8   7   0         13.43         21.80         7.20 o
   9   7   0         13.38         10.99         5.74 o
   0   8   0        112.99        121.42        15.90 o
   1   8   0          6.50          8.90         7.49 o
   2   8   0        340.99        408.15        22.35 o
   3   8   0          4.28         32.69         6.65 o
   4   8   0       1121.42       1107.76        27.44 o
   5   8   0         39.01         35.47         6.75 o
   6   8   0        234.72        227.82        19.42 o
   7   8   0         27.56         15.66         8.46 o
   8   8   0        191.52        187.13        14.25 o
   1   9   0        225.84        258.19        15.50 o
   2   9   0          0.37          1.52         5.23 o
   3   9   0          7.28          9.26         4.61 o
   4   9   0         11.48         13.69         5.35 o
   5   9   0         43.26         39.23         6.04 o
   6   9   0        419.22        449.82        21.98 o
   7   9   0         27.78         19.90         7.16 o
   0  10   0        639.02        780.05        33.74 o
   1  10   0         11.20         16.94         6.62 o
   2  10   0          0.92          4.63         4.42 o
   3  10   0         32.45         40.03         4.80 o
   4  10   0          2.23          5.67         5.77 o
   5  10   0         23.95         19.14         7.12 o
   1  11   0         21.20         16.33         4.08 o
   2  11   0         52.00         60.09         4.83 o
   3  11   0         61.60         54.12        10.96 o
 -11   0   1          0.36         22.62        11.84 o
  -9   0   1        278.43        286.03        24.53 o
  -7   0   1       1169.85       1352.92        62.60 o
  -5   0   1       1349.64       1389.76        26.47 o
  -3   0   1       8446.01      10697.29       198.61 o
  -1   0   1       5971.99       6143.56        80.57 o
   1   0   1       3247.68       3776.44        60.12 o
   3   0   1        439.19        438.56        14.67 o
   5   0   1       1853.33       2854.73        53.18 o
   7   0   1         36.44         31.35        10.88 o
   9   0   1        701.55        751.27        37.76 o
  11   0   1         26.82         52.80        13.74 o
 -12   1   1          6.89         14.31         6.42 o
 -11   1   1          3.42          5.66         6.45 o
 -10   1   1         78.92         74.29        10.77 o
  -9   1   1          8.55          3.46         6.12 o
  -8   1   1         32.92         40.21         6.15 o
  -7   1   1        628.04        601.68        30.10 o
  -6   1   1        601.68        647.40        21.88 o
  -5   1   1       2194.05       2646.64        36.47 o
  -4   1   1       1807.09       1722.64        31.71 o
  -3   1   1       2512.02       2807.63        49.74 o
  -2   1   1       3436.07       3097.57        28.60 o
  -1   1   1        304.48        185.39         8.18 o
   0   1   1        924.09        958.43        14.51 o
   1   1   1         56.61         72.82         3.61 o
   2   1   1       2920.00       2869.67        31.51 o
   3   1   1      19799.51      19718.13       198.26 o
   4   1   1        676.82        781.81        15.76 o
   5   1   1        689.94        719.97        17.25 o
   6   1   1        198.34        196.59        12.63 o
   7   1   1         53.37         62.39        11.01 o
   8   1   1          6.04         16.65         5.30 o
   9   1   1         31.78         48.78         9.19 o
  10   1   1         17.95         23.67         8.88 o
  11   1   1          7.49          1.62         4.94 o
  12   1   1         35.04         43.13        11.32 o
 -12   2   1          5.05         15.40         7.68 o
 -11   2   1          8.13         44.96         9.52 o
 -10   2   1         10.28         42.92         7.84 o
  -9   2   1        103.95         89.55        11.58 o
  -8   2   1         52.11         65.30         9.41 o
  -7   2   1       1108.09       1029.13        39.23 o
  -6   2   1        369.73        329.79        20.85 o
  -5   2   1        666.48        570.71        15.62 o
  -4   2   1       1747.39       1935.58        22.49 o
  -3   2   1       1304.68       1798.44        26.66 o
  -2   2   1         10.77         99.32         6.17 o
  -1   2   1       4150.94       4856.31       132.52 o
   0   2   1      11216.63      12238.70        54.83 o
   1   2   1      17790.02      20187.68        78.94 o
   2   2   1        622.63        712.52        17.83 o
   3   2   1       6692.63       7608.03        66.88 o
   4   2   1        579.66        810.02        24.33 o
   5   2   1       1267.78       1319.80        42.61 o
   6   2   1        434.55        376.33        22.27 o
   7   2   1        120.59        152.42        18.87 o
   8   2   1        262.54        298.50        16.39 o
   9   2   1        103.30        128.18        11.46 o
  10   2   1          7.19         20.64         8.67 o
  11   2   1         49.92         60.15        10.31 o
 -11   3   1          2.66          2.20         5.70 o
 -10   3   1         31.61         86.43        13.64 o
  -9   3   1        125.29        172.52        12.99 o
  -8   3   1        320.72        344.27        24.41 o
  -7   3   1        387.71        370.86        19.99 o
  -6   3   1        307.35        349.97        17.97 o
  -5   3   1         34.50         27.26         5.28 o
  -4   3   1       1419.93       1220.76        28.94 o
  -3   3   1        493.31        565.11        14.00 o
  -2   3   1        460.72        484.68        15.11 o
  -1   3   1       2864.45       3007.64        30.63 o
   0   3   1       1359.53       1422.16        17.53 o
   1   3   1        186.93        233.13         9.38 o
   2   3   1       2716.65       2812.30        40.42 o
   3   3   1        958.37       1071.84        19.50 o
   4   3   1        568.67        557.86        25.18 o
   5   3   1       2523.85       2412.10        62.03 o
   6   3   1        262.90        251.47        15.65 o
   7   3   1         13.55         23.88         6.92 o
   8   3   1        908.43        969.24        33.91 o
   9   3   1         15.64         26.54         7.89 o
  10   3   1          2.67          9.19         9.76 o
  11   3   1        409.23        353.86        19.30 o
 -11   4   1        174.66        201.32        24.47 o
 -10   4   1         13.95         19.83         8.82 o
  -9   4   1        337.93        346.49        19.93 o
  -8   4   1       1235.79       1218.43        32.17 o
  -7   4   1        105.27         89.94        15.26 o
  -6   4   1       1012.41        884.55        36.18 o
  -5   4   1        246.94        259.40        20.33 o
  -4   4   1       1388.30       1310.08        34.75 o
  -3   4   1        143.07        292.55        22.28 o
  -2   4   1        622.44        864.10        27.27 o
  -1   4   1       1513.71       1532.77        27.19 o
   0   4   1         16.59        102.33        20.33 o
   1   4   1        551.74        678.69        19.00 o
   2   4   1        795.34        679.91        45.40 o
   3   4   1       3218.28       2875.86       112.41 o
   4   4   1        259.75        263.32        14.08 o
   5   4   1        644.56        609.63        19.33 o
   6   4   1        354.04        336.87        22.91 o
   7   4   1        874.20        809.39        35.98 o
   8   4   1        143.55        168.47        13.23 o
   9   4   1         69.65         77.18        10.65 o
  10   4   1          0.68         17.82         6.65 o
  11   4   1          4.55         36.55        11.98 o
 -10   5   1         25.51         32.89         8.06 o
  -9   5   1         25.17         15.79         6.53 o
  -8   5   1        168.05        165.08        12.96 o
  -7   5   1        140.14        161.20        17.68 o
  -6   5   1        519.95        423.03        20.01 o
  -5   5   1        743.15        635.13        30.96 o
  -4   5   1          7.56         47.02        14.32 o
  -3   5   1        767.88        921.74        26.59 o
  -2   5   1         97.32        121.06        10.67 o
  -1   5   1        409.60        467.68        17.73 o
   0   5   1        189.03        186.62        15.10 o
   1   5   1        122.78        177.48        17.39 o
   2   5   1        553.73        373.36        35.18 o
   3   5   1        364.18        345.96        20.77 o
   4   5   1       1367.35       1396.99        31.10 o
   5   5   1          5.78         11.12         5.65 o
   6   5   1        810.14        694.93        29.07 o
   7   5   1        361.15        403.27        26.61 o
   8   5   1        296.52        320.71        17.06 o
   9   5   1         34.22         16.40         8.00 o
  10   5   1          2.84          1.16         4.67 o
 -10   6   1          7.80         13.02         8.27 o
  -9   6   1          2.52          1.38         5.25 o
  -8   6   1        200.38        196.78        15.57 o
  -7   6   1          0.14          8.97        10.11 o
  -6   6   1        205.20        231.25        21.25 o
  -5   6   1        172.69        152.65        11.77 o
  -4   6   1       1038.75        962.70        38.21 o
  -3   6   1        143.53        179.55        13.20 o
  -2   6   1        524.50        637.73        29.16 o
  -1   6   1         72.05         89.62        13.41 o
   0   6   1        754.03        633.40        29.39 o
   1   6   1         89.90        126.12        17.53 o
   2   6   1          1.79          8.83         8.26 o
   3   6   1        356.63        293.90        20.97 o
   4   6   1         14.99         25.52         5.75 o
   5   6   1        216.10        213.12        13.90 o
   6   6   1        248.74        238.20        15.03 o
   7   6   1         65.99         80.13        14.18 o
   8   6   1        240.33        228.24        13.91 o
   9   6   1         12.91          6.38         6.55 o
  10   6   1         56.86         60.98        11.83 o
  -9   7   1          9.26         11.90         7.66 o
  -8   7   1          8.63         16.54         5.42 o
  -7   7   1         55.81         77.05        13.84 o
  -6   7   1          0.27         22.34         9.33 o
  -5   7   1          0.97          1.99         7.85 o
  -4   7   1         19.43         20.14         6.44 o
  -3   7   1        467.25        441.54        15.84 o
  -2   7   1        415.63        374.84        24.71 o
  -1   7   1         82.80         98.48        14.05 o
   0   7   1       1019.95        968.10        39.44 o
   1   7   1       1427.27       1263.66        44.37 o
   2   7   1        437.66        427.64        26.22 o
   3   7   1          0.66          4.52         4.90 o
   4   7   1         79.94         73.38         8.63 o
   5   7   1         17.89         15.73         6.18 o
   6   7   1        115.77        139.37        12.07 o
   7   7   1         20.11         12.34         8.58 o
   8   7   1        187.49        161.19        15.90 o
   9   7   1          5.72         -0.30         5.44 o
  -8   8   1          1.25          5.42         5.29 o
  -7   8   1         22.64         32.12         9.05 o
  -6   8   1         41.18         54.89        12.09 o
  -5   8   1        173.79        192.78        12.92 o
  -4   8   1          1.95         38.16         7.86 o
  -3   8   1        150.59        159.18        11.51 o
  -2   8   1         39.07         26.38         7.29 o
  -1   8   1         39.73         36.41         9.27 o
   0   8   1          6.34         28.21         9.53 o
   1   8   1         76.82         84.09         9.79 o
   2   8   1         65.82         90.55         9.95 o
   3   8   1       1377.68       1409.96        29.12 o
   4   8   1          1.69         64.16         8.61 o
   5   8   1          2.03         11.23         6.39 o
   6   8   1          5.52         22.81         6.48 o
   7   8   1         10.52          4.90         7.80 o
   8   8   1          0.06         11.34         7.76 o
  -7   9   1         23.15         34.75         7.03 o
  -6   9   1        114.62        141.26        13.30 o
  -5   9   1         22.46         37.67         7.61 o
  -4   9   1         90.04         92.22         8.21 o
  -3   9   1         68.16         49.22         5.88 o
  -2   9   1         71.02         68.10         7.89 o
  -1   9   1         13.67         21.14         7.93 o
   0   9   1        258.63        262.84        15.81 o
   1   9   1        137.15        163.36        13.00 o
   2   9   1         83.56         75.77         8.37 o
   3   9   1          4.96         14.60         5.15 o
   4   9   1         10.69         15.47         5.15 o
   5   9   1         63.54         78.91         8.16 o
   6   9   1         49.56         67.24        12.77 o
   7   9   1          6.16          0.56         4.78 o
  -5  10   1         66.11         65.51         7.80 o
  -4  10   1         52.90         40.41         6.26 o
  -3  10   1          0.29          2.06         3.82 o
  -2  10   1        104.08        123.57         8.01 o
  -1  10   1          7.89         10.29         5.22 o
   0  10   1         36.81         73.29         9.96 o
   1  10   1         63.66         77.63         8.89 o
   2  10   1          7.82         -0.26         4.93 o
   3  10   1         26.96         33.86         5.33 o
   4  10   1          2.36          1.13         4.33 o
   5  10   1          2.00         -2.49         4.79 o
  -3  11   1         22.71         34.96         9.16 o
  -2  11   1         13.93         28.45         4.48 o
  -1  11   1         15.01         15.39         3.56 o
   0  11   1        184.00        221.00         8.28 o
   1  11   1          0.26         15.50         5.13 o
   2  11   1         21.07         26.69         6.87 o
 -12   0   2          2.89         -5.04         7.80 o
 -10   0   2        252.55        247.34        21.84 o
  -8   0   2        108.79        149.01        13.92 o
  -6   0   2       5166.83       5315.22       308.78 o
  -4   0   2       1105.65       1389.20        28.13 o
  -2   0   2      18014.50      18907.95        64.98 o
   0   0   2        562.94        531.30        16.91 o
   2   0   2      15268.27      14778.42        80.16 o
   4   0   2       3372.44       4801.18       222.33 o
   6   0   2        177.29        214.69        23.98 o
   8   0   2        901.80        944.34        28.72 o
  10   0   2         29.56         50.02        14.88 o
  12   0   2        150.61         80.21        11.75 o
 -12   1   2        448.37        492.19        19.65 o
 -11   1   2         40.54         35.44         9.00 o
 -10   1   2         82.78         66.05        10.02 o
  -9   1   2        158.99        154.35        12.93 o
  -8   1   2        216.72        285.93        12.96 o
  -7   1   2        467.38        491.53        21.06 o
  -6   1   2       2871.31       3243.65        69.60 o
  -5   1   2        423.76        395.41        15.96 o
  -4   1   2       5246.71       5914.19        70.18 o
  -3   1   2        224.47        199.99         6.78 o
  -2   1   2      11966.98      11697.73        57.98 o
  -1   1   2        167.82        271.97         5.03 o
   0   1   2        286.44        309.63         8.45 o
   1   1   2       3862.59       3793.31        34.83 o
   2   1   2        738.98        798.54        14.52 o
   3   1   2       2810.31       3012.18        47.18 o
   4   1   2      14336.40      15906.22       369.68 o
   5   1   2          0.59         35.05         6.23 o
   6   1   2         38.50         47.82         7.35 o
   7   1   2         21.11         12.96         7.09 o
   8   1   2        186.41        167.25        10.27 o
   9   1   2        262.77        258.82        13.97 o
  10   1   2        207.24        221.77        20.00 o
  11   1   2          8.80          9.78         6.53 o
 -12   2   2         55.14         73.05        11.30 o
 -11   2   2         62.80         50.58        10.11 o
 -10   2   2        108.02        105.76        11.95 o
  -9   2   2         21.47         30.02         8.91 o
  -8   2   2        534.72        575.63        22.75 o
  -7   2   2        109.98        127.60        15.13 o
  -6   2   2         59.75         77.77        11.70 o
  -5   2   2        123.41        147.83        12.48 o
  -4   2   2       1852.43       1905.73        28.00 o
  -3   2   2        339.54        241.53         8.43 o
  -2   2   2       3403.72       2661.78        23.29 o
  -1   2   2       6815.22       6859.39        55.05 o
   0   2   2      65137.01      64062.52       456.16 o
   1   2   2      18427.76      19512.87       127.73 o
   2   2   2        928.01        911.96        17.78 o
   3   2   2         16.08        173.78        20.03 o
   4   2   2       1009.60       1087.36        35.45 o
   5   2   2          1.67         23.02         6.87 o
   6   2   2        457.20        435.80        18.97 o
   7   2   2        752.53        674.09        32.26 o
   8   2   2         10.34         36.68         6.34 o
   9   2   2        224.14        282.98        16.28 o
  10   2   2          9.57          3.46         4.88 o
  11   2   2        184.68        231.56        16.52 o
 -11   3   2         54.90         70.82        10.25 o
 -10   3   2        148.44        146.85        13.20 o
  -9   3   2        138.71        162.34        13.04 o
  -8   3   2        272.42        324.65        17.21 o
  -7   3   2        598.48        579.80        24.39 o
  -6   3   2        366.68        330.74        18.22 o
  -5   3   2         44.55         63.76         8.25 o
  -4   3   2        135.60        135.04         8.29 o
  -3   3   2        909.05        844.88        16.59 o
  -2   3   2       3414.37       3323.85        57.87 o
  -1   3   2         96.23        164.71         9.97 o
   0   3   2        626.36        475.84        10.01 o
   1   3   2       1983.76       1958.56        25.31 o
   2   3   2        132.11        117.35         8.10 o
   3   3   2        673.58        859.33        21.16 o
   4   3   2       4841.65       5205.28        43.68 o
   5   3   2         21.61         33.83         5.40 o
   6   3   2         32.98         57.06         8.45 o
   7   3   2        902.56        735.65        28.01 o
   8   3   2         47.37         39.14         9.07 o
   9   3   2          1.97         -2.17         6.42 o
  10   3   2         30.65         52.61         8.55 o
  11   3   2        216.51        237.77        15.63 o
 -11   4   2        169.46        172.74        13.74 o
 -10   4   2          0.05          4.75         7.39 o
  -9   4   2          0.21         16.09         9.30 o
  -8   4   2         23.64        108.91        12.11 o
  -7   4   2         59.21         49.57        10.95 o
  -6   4   2          4.53         31.64        10.15 o
  -5   4   2       1331.22       1185.26        38.45 o
  -4   4   2         77.22        114.17         8.69 o
  -3   4   2       4550.37       3923.93        71.11 o
  -2   4   2        354.92        274.66        12.99 o
  -1   4   2          0.92         26.54         8.84 o
   0   4   2        628.59        844.61        18.16 o
   1   4   2        318.12        394.88        13.60 o
   2   4   2       3458.69       3348.90        51.76 o
   3   4   2       1646.79       1628.79        38.70 o
   4   4   2        618.34        665.49        19.17 o
   5   4   2       1724.06       1717.47        45.42 o
   6   4   2        247.71        198.09        18.20 o
   7   4   2        176.58        207.66        16.45 o
   8   4   2        676.23        595.69        22.89 o
   9   4   2        138.42        106.64        11.59 o
  10   4   2         67.16         68.68         8.87 o
  11   4   2        442.75        483.75        27.43 o
 -10   5   2         39.80         33.61         8.06 o
  -9   5   2         65.50         52.93        11.13 o
  -8   5   2        118.36        132.06        13.66 o
  -7   5   2          6.89         53.09        13.05 o
  -6   5   2         64.03         73.24         7.97 o
  -5   5   2        137.32        153.83        13.46 o
  -4   5   2        435.53        400.63        22.39 o
  -3   5   2       1037.35        986.73        27.07 o
  -2   5   2       2208.16       2383.82        66.29 o
  -1   5   2        618.27        821.93        29.97 o
   0   5   2         52.84         64.42         9.98 o
   1   5   2       1985.02       1781.12        64.96 o
   2   5   2         73.13         81.08        11.07 o
   3   5   2       1457.96       1560.71        42.94 o
   4   5   2         80.80         88.23         9.62 o
   5   5   2        168.89        155.31        13.04 o
   6   5   2         94.34         96.99         8.89 o
   7   5   2        361.70        352.95        20.06 o
   8   5   2          0.27         17.67         6.54 o
   9   5   2         39.79         34.99         7.61 o
  10   5   2          0.50          6.46         6.01 o
 -10   6   2          2.10          8.63         5.05 o
  -9   6   2          0.11         -0.80         6.26 o
  -8   6   2        139.44        190.70        18.79 o
  -7   6   2          3.26          9.25        10.57 o
  -6   6   2        434.04        498.09        23.87 o
  -5   6   2        634.12        641.01        22.69 o
  -4   6   2        469.55        448.20        20.76 o
  -3   6   2        176.45        161.43        12.50 o
  -2   6   2        184.07        170.47        16.10 o
  -1   6   2        274.67        261.99        19.41 o
   0   6   2         33.38         73.91        13.27 o
   1   6   2       1286.49       1378.98        42.37 o
   2   6   2         49.13         42.62         9.36 o
   3   6   2        479.52        440.94        25.47 o
   4   6   2         50.90         56.23         8.63 o
   5   6   2         22.25         36.16         7.86 o
   6   6   2        148.25        123.05        11.39 o
   7   6   2        168.03        156.28        12.32 o
   8   6   2        168.75        195.79        15.50 o
   9   6   2         12.66         18.58         7.70 o
  10   6   2         20.57         26.49         8.43 o
  -9   7   2          0.48         -3.36         4.80 o
  -8   7   2         16.39         15.85         5.67 o
  -7   7   2        312.52        301.05        22.64 o
  -6   7   2        733.48        706.15        28.17 o
  -5   7   2          0.06          3.67         7.05 o
  -4   7   2         34.75         47.47         8.12 o
  -3   7   2        352.42        298.31        12.04 o
  -2   7   2        149.70        150.95        16.96 o
  -1   7   2        262.24        301.98        22.29 o
   0   7   2       2081.71       1775.66        52.59 o
   1   7   2        471.42        411.42        25.99 o
   2   7   2        492.95        443.60        27.96 o
   3   7   2          9.97         22.44         6.82 o
   4   7   2          6.67         39.21         7.65 o
   5   7   2          0.38         -0.86         5.89 o
   6   7   2        125.42        127.20        11.44 o
   7   7   2         30.98         27.55         6.73 o
   8   7   2          0.19          9.07         7.17 o
   9   7   2          2.43         12.21         5.92 o
  -8   8   2         68.40         45.59        11.43 o
  -7   8   2          2.90          6.29         9.53 o
  -6   8   2        369.75        390.24        20.04 o
  -5   8   2          4.77         13.04         7.81 o
  -4   8   2         15.73         25.87         6.88 o
  -3   8   2          1.66          8.26         7.04 o
  -2   8   2        491.45        505.01        18.81 o
  -1   8   2         54.51         59.67        10.61 o
   0   8   2        396.57        400.60        26.92 o
   1   8   2        121.83        156.69        14.58 o
   2   8   2          2.56         10.52         5.58 o
   3   8   2         77.32        190.05        12.85 o
   4   8   2        831.20        760.00        22.67 o
   5   8   2         20.02         16.70         6.44 o
   6   8   2        210.50        178.63        12.20 o
   7   8   2          6.88          3.13         7.22 o
   8   8   2         80.11         57.22         9.60 o
  -7   9   2          8.77         26.17         7.07 o
  -6   9   2        171.68        185.83        14.93 o
  -5   9   2          1.64          2.72         6.36 o
  -4   9   2          0.07          1.64         5.54 o
  -3   9   2          0.06         10.74         4.69 o
  -2   9   2         31.51         26.38         8.08 o
  -1   9   2        107.31         96.31        12.06 o
   0   9   2        823.87        870.94        26.74 o
   1   9   2          1.24          5.97         7.19 o
   2   9   2        154.08        151.81        12.67 o
   3   9   2        113.19        103.80         7.95 o
   4   9   2         37.13         48.78         7.47 o
   5   9   2         44.61         41.84         6.88 o
   6   9   2         45.52         69.31         7.40 o
   7   9   2         11.28         15.51         8.76 o
  -5  10   2         77.93         87.09         8.94 o
  -4  10   2          0.27          9.61         5.15 o
  -3  10   2         17.72         24.99         4.88 o
  -2  10   2          1.13          8.23         4.62 o
  -1  10   2          4.25          9.63         5.14 o
   0  10   2         39.76         33.24         7.06 o
   1  10   2          2.28         12.27         5.84 o
   2  10   2         12.30         14.19         5.26 o
   3  10   2          0.11          5.72         4.21 o
   4  10   2         19.80         12.63         6.91 o
   5  10   2          8.94         20.71         8.88 o
  -3  11   2         37.57         29.93         9.29 o
  -2  11   2         73.90         96.39         8.03 o
  -1  11   2          4.67         22.48         3.89 o
   0  11   2          0.23         17.14         4.05 o
   1  11   2         63.08         92.13         6.19 o
   2  11   2         47.29         45.46         5.53 o
 -11   0   3        137.88        174.77        24.12 o
  -9   0   3        506.10        545.48        26.53 o
  -7   0   3        181.09        298.02        28.37 o
  -5   0   3       2219.94       2567.91        46.65 o
  -3   0   3      23729.66      26793.70       109.54 o
  -1   0   3       1937.02       1779.05        55.58 o
   1   0   3      13001.14      12601.98        52.03 o
   3   0   3       6317.51       7087.13        60.54 o
   5   0   3       4319.01       3924.29        60.12 o
   7   0   3       1984.34       1904.38        75.27 o
   9   0   3         16.27         21.04         8.68 o
  11   0   3        121.58        171.39        20.73 o
 -12   1   3         38.87        121.13        10.78 o
 -11   1   3         39.08         32.64         8.50 o
 -10   1   3          0.46         -6.06         6.06 o
  -9   1   3        157.25        123.36        11.67 o
  -8   1   3         43.08         63.51         6.35 o
  -7   1   3          1.01          5.33         4.16 o
  -6   1   3          4.03         88.52         9.22 o
  -5   1   3         64.37        153.41        12.38 o
  -4   1   3       3187.67       2770.26        33.51 o
  -3   1   3       1722.26       1677.94        18.39 o
  -2   1   3      10522.23      10186.71       110.63 o
  -1   1   3        419.36        414.84        12.82 o
   0   1   3       3770.26       4310.97        66.23 o
   1   1   3        220.68        182.63         5.45 o
   2   1   3         21.63         21.47         3.26 o
   3   1   3       3408.55       3309.58        35.03 o
   4   1   3        800.77       1086.99        20.40 o
   5   1   3          0.67         20.09         4.64 o
   6   1   3        435.33        333.68        20.80 o
   7   1   3          2.04          7.98         6.76 o
   8   1   3        144.13        178.95        10.71 o
   9   1   3        224.69        218.94        13.11 o
  10   1   3        152.77        141.81        13.05 o
  11   1   3         39.55         59.60         9.88 o
 -12   2   3        102.55        140.83        10.43 o
 -11   2   3         18.98         16.02         7.93 o
 -10   2   3         48.17         62.71         9.90 o
  -9   2   3        316.51        266.16        16.52 o
  -8   2   3          2.76         43.77         8.12 o
  -7   2   3         18.68          3.14         6.10 o
  -6   2   3        117.17        191.29        12.73 o
  -5   2   3       5497.92       4981.54        69.14 o
  -4   2   3       2682.21       2823.34        26.85 o
  -3   2   3       7527.86       6975.77        85.82 o
  -2   2   3       7974.11       7997.33        71.83 o
  -1   2   3      12831.98      12756.35        88.48 o
   0   2   3        365.66        313.88        12.45 o
   2   2   3        310.69        223.62         9.37 o
   3   2   3       4383.92       4905.87       123.49 o
   4   2   3         55.25         93.71         8.26 o
   5   2   3        374.04        341.74        15.70 o
   6   2   3         30.50         31.63         6.71 o
   7   2   3         94.51         91.92        13.04 o
   8   2   3         16.97         51.90         8.24 o
   9   2   3          9.65         20.40         5.49 o
  10   2   3          2.13          7.76         5.74 o
  11   2   3          4.13          7.73         5.74 o
 -11   3   3         11.93         15.38        13.79 o
 -10   3   3         16.00          1.74         6.11 o
  -9   3   3        413.79        409.79        19.57 o
  -8   3   3        129.63        138.43        11.98 o
  -7   3   3          0.51         33.03         7.81 o
  -6   3   3        302.43        368.68        18.37 o
  -5   3   3         47.40         38.35         6.87 o
  -4   3   3       2048.62       2077.31        28.36 o
  -3   3   3        656.70        666.54        20.19 o
  -2   3   3       4250.81       4398.60        59.89 o
  -1   3   3      13454.61      13663.59       213.33 o
   0   3   3       1221.15       1140.77        13.55 o
   1   3   3        168.06        233.96         8.31 o
   2   3   3        836.50       1032.00        17.62 o
   3   3   3         87.74        136.76         7.48 o
   4   3   3       3772.59       4047.71        77.80 o
   5   3   3         55.36         73.38         6.56 o
   6   3   3        384.58        367.23        14.63 o
   7   3   3        225.13        205.36        15.73 o
   8   3   3         92.43         88.04         9.79 o
   9   3   3         14.80         20.81         6.36 o
  10   3   3        126.13        132.94        11.86 o
  11   3   3        177.61        163.37        12.71 o
 -11   4   3        194.98        209.63        14.92 o
 -10   4   3        211.57        220.58        18.47 o
  -9   4   3         68.34         39.14        11.49 o
  -8   4   3        190.40        215.51        26.27 o
  -7   4   3         43.52         54.07        10.72 o
  -6   4   3        386.30        396.22        39.95 o
  -5   4   3         63.71         55.51        10.86 o
  -4   4   3       1430.44       1421.31        30.08 o
  -3   4   3        388.55        530.42        17.88 o
  -2   4   3        346.26        541.24        17.50 o
  -1   4   3        737.36        735.32        26.37 o
   0   4   3       3160.08       3377.38        47.51 o
   1   4   3        183.38        217.24        10.84 o
   2   4   3         45.19         57.24         7.53 o
   3   4   3          5.03         19.43         6.05 o
   4   4   3        862.24        746.79        28.53 o
   5   4   3         78.62         94.17         8.84 o
   6   4   3        100.66         87.32        10.30 o
   7   4   3        561.52        564.35        19.32 o
   8   4   3         81.52        130.18        11.97 o
   9   4   3         15.35         16.89         6.59 o
  10   4   3         16.23         21.41         5.92 o
  11   4   3        197.28        217.01        18.11 o
 -11   5   3         31.70         27.94         8.70 o
 -10   5   3          0.09         -5.77         6.99 o
  -9   5   3         82.60         70.07        11.97 o
  -8   5   3        111.32        135.21        13.69 o
  -7   5   3         28.20         27.34        13.69 o
  -6   5   3        180.52        231.11        11.42 o
  -5   5   3        641.61        579.42       103.35 o
  -4   5   3       3363.39       3269.66        51.02 o
  -3   5   3        293.55        339.62        19.27 o
  -2   5   3       1063.19       1016.14        37.91 o
  -1   5   3       1743.64       1936.28        42.28 o
   0   5   3          7.93         25.31         5.72 o
   1   5   3         14.37         20.12         8.11 o
   2   5   3        518.49        429.56        22.48 o
   3   5   3        281.92        236.30        17.71 o
   4   5   3        127.12        121.65         9.52 o
   5   5   3        283.82        281.22        14.75 o
   6   5   3        165.56        166.24        13.46 o
   7   5   3        322.81        271.43        15.61 o
   8   5   3         58.50         52.49         8.18 o
   9   5   3          1.30          5.29         7.11 o
  10   5   3         59.33         42.17         6.40 o
 -10   6   3         33.39         24.18         6.61 o
  -9   6   3          1.51          1.01         7.13 o
  -8   6   3        467.62        486.02        31.91 o
  -7   6   3          3.30         25.59        15.91 o
  -6   6   3        338.36        324.04        19.87 o
  -5   6   3          4.72         21.73         7.18 o
  -4   6   3          2.33         20.50         8.46 o
  -3   6   3          1.67          9.04         7.05 o
  -2   6   3         72.35         67.93         8.77 o
  -1   6   3         79.14         82.75        16.57 o
   0   6   3        183.97        159.04        15.41 o
   1   6   3        392.55        304.82        22.11 o
   2   6   3         24.97         60.61        11.30 o
   3   6   3       2219.32       2016.01        53.93 o
   4   6   3        266.48        158.63        13.37 o
   5   6   3        198.85        213.24        14.07 o
   6   6   3          1.29         14.45         6.41 o
   7   6   3         15.36         12.99         6.45 o
   8   6   3        112.79         87.75        10.90 o
   9   6   3          2.06         -1.41         6.29 o
  10   6   3          1.34          3.87         5.87 o
  -9   7   3          0.22          8.08         5.95 o
  -8   7   3          9.73          7.15         5.08 o
  -7   7   3        375.92        428.04        26.76 o
  -6   7   3        814.28        769.42        29.38 o
  -5   7   3        225.26        233.81        17.21 o
  -4   7   3        831.55        748.72        25.44 o
  -3   7   3         88.92        102.87         8.45 o
  -2   7   3         21.87         29.10        14.43 o
  -1   7   3         26.63         25.59         9.02 o
   0   7   3        129.80        180.83        39.67 o
   1   7   3        715.06        653.04        32.25 o
   2   7   3        160.68        149.65        16.43 o
   3   7   3        686.83        643.45        23.08 o
   4   7   3       1227.36       1137.44        31.21 o
   5   7   3        109.22        106.88        10.73 o
   6   7   3         42.19         39.21         7.77 o
   7   7   3         79.30         94.48         9.69 o
   8   7   3         61.27         55.61        13.85 o
   9   7   3         32.74         25.56         6.45 o
  -8   8   3          2.62          3.35         3.85 o
  -7   8   3          1.54          8.71         7.63 o
  -6   8   3         75.18         92.22        11.46 o
  -5   8   3        294.83        351.51        20.07 o
  -4   8   3        251.04        241.76        17.71 o
  -3   8   3         83.57         79.40        11.08 o
  -2   8   3          2.03         23.57         6.75 o
  -1   8   3        212.62        254.66        16.00 o
   0   8   3         45.16         50.46        10.28 o
   1   8   3         36.16         39.95         8.11 o
   2   8   3        308.25        256.25        15.42 o
   3   8   3       1494.93       1603.09        36.59 o
   4   8   3          2.05         11.23         6.95 o
   5   8   3         28.29         38.10         7.40 o
   6   8   3         67.79         48.28         7.79 o
   7   8   3          1.64          8.38         5.26 o
   8   8   3          3.07         11.60         5.76 o
  -7   9   3        201.88        226.01        13.65 o
  -6   9   3         47.07         66.55        10.79 o
  -5   9   3          6.31         17.21         7.16 o
  -4   9   3          5.44          6.13         7.02 o
  -3   9   3        179.64        206.39        11.73 o
  -2   9   3          3.53         18.63         7.09 o
  -1   9   3        340.94        372.42        20.44 o
   0   9   3          0.32         39.98        12.36 o
   1   9   3         11.72         21.26         8.75 o
   2   9   3         34.47         31.37         7.58 o
   3   9   3         23.84         47.34         6.79 o
   4   9   3         21.35         19.59         7.14 o
   5   9   3        325.03        364.09        14.87 o
   6   9   3          0.17          9.32         4.63 o
   7   9   3        159.53        145.08        16.54 o
  -5  10   3         52.00         51.38         7.45 o
  -4  10   3         38.73         43.51         6.78 o
  -3  10   3         93.78         92.75         7.04 o
  -2  10   3          0.88          4.38         4.36 o
  -1  10   3          0.30         -2.96         5.04 o
   0  10   3          0.89         14.07         6.48 o
   1  10   3        125.41        157.27        10.12 o
   2  10   3        104.98        113.23         8.48 o
   3  10   3         50.82         77.84         6.57 o
   4  10   3         10.43          8.41         6.42 o
   5  10   3         33.68         53.90        11.37 o
  -2  11   3          6.63         12.30         4.63 o
  -1  11   3        119.62        154.45         7.49 o
   0  11   3          9.49         18.76         3.78 o
   1  11   3         98.77        130.19         7.78 o
   2  11   3          0.34          6.21         5.26 o
 -12   0   4         20.71          9.19         7.87 o
 -10   0   4         81.07        118.80        17.25 o
  -8   0   4        416.74        406.90        21.98 o
  -6   0   4       1039.37       1521.80        60.33 o
  -4   0   4        123.06        170.00        14.10 o
  -2   0   4         63.35        108.42         8.43 o
   0   0   4       7040.54       7934.16       102.36 o
   2   0   4      11083.68      12464.98        81.78 o
   4   0   4         89.80         47.23         7.27 o
   6   0   4        550.94        479.23        24.26 o
   8   0   4        930.33        918.79        33.26 o
  10   0   4        243.54        224.12        19.79 o
 -12   1   4        388.88        310.84        16.07 o
 -11   1   4         16.97         19.14         6.31 o
 -10   1   4          0.08         -5.10         5.10 o
  -9   1   4          0.20         16.93         6.86 o
  -8   1   4        349.52        361.33        13.51 o
  -7   1   4          0.42          3.08         4.24 o
  -6   1   4       2208.56       2273.26        41.33 o
  -5   1   4       5180.04       4669.75        81.45 o
  -4   1   4        143.37        119.17         7.94 o
  -3   1   4       1198.22       1121.27        12.39 o
  -2   1   4        352.48        327.29         6.76 o
  -1   1   4      18864.99      18916.16        58.21 o
   0   1   4      14532.42      14789.49        98.17 o
   1   1   4        107.00        271.33         5.84 o
   2   1   4         46.93         66.78         4.50 o
   3   1   4        228.48        289.80         8.25 o
   4   1   4      15178.86      14948.51       141.88 o
   5   1   4        225.51        215.69        10.70 o
   6   1   4         16.05         33.70         6.78 o
   7   1   4        175.13        187.05        17.64 o
   8   1   4          7.36        124.27        10.33 o
   9   1   4         55.01         57.68         8.62 o
  10   1   4          6.14          4.69         5.52 o
  11   1   4        144.94        164.19        13.76 o
 -12   2   4         57.58         52.09         7.10 o
 -11   2   4         44.42         32.59         8.42 o
 -10   2   4        167.12        144.94        13.78 o
  -9   2   4        195.72        198.50        14.63 o
  -8   2   4        830.19        741.44        25.86 o
  -7   2   4         88.74        101.51        14.98 o
  -6   2   4         61.08         67.16         8.38 o
  -5   2   4         32.29        129.96        10.57 o
  -4   2   4         86.77         68.41         5.78 o
  -3   2   4       1358.89       1141.37        13.16 o
  -2   2   4        460.55        628.54        11.08 o
  -1   2   4      21228.19      20043.68        70.10 o
   0   2   4        509.63        463.31         9.73 o
   1   2   4       5706.78       6598.56       129.58 o
   2   2   4        810.44       1029.29        18.98 o
   3   2   4       3153.40       3329.47        59.79 o
   4   2   4        190.10        237.32        12.21 o
   5   2   4       2014.15       1852.10        35.89 o
   6   2   4        153.74        137.67        11.47 o
   7   2   4         69.78         82.82        18.83 o
   8   2   4        713.54        854.59        28.14 o
   9   2   4         22.95         32.18         7.13 o
  10   2   4        119.88         85.55         8.84 o
  11   2   4          6.92          7.41         4.62 o
 -11   3   4          6.33          9.19        11.57 o
 -10   3   4         22.07         30.21         7.92 o
  -9   3   4         43.20         60.01         9.26 o
  -8   3   4          1.02          4.40         4.82 o
  -7   3   4       1075.72       1143.18        62.46 o
  -6   3   4        184.62        261.66        24.25 o
  -5   3   4         37.07         55.10         7.26 o
  -4   3   4        351.11        450.52        11.87 o
  -3   3   4       2770.17       2794.97        34.41 o
  -2   3   4       2259.84       2148.98        27.54 o
  -1   3   4       3694.26       3760.55        37.24 o
   0   3   4       4469.51       4961.07        60.60 o
   1   3   4        710.54        836.98        15.46 o
   2   3   4        909.30        942.15        17.74 o
   3   3   4          5.23         72.75         7.76 o
   4   3   4         66.49         94.65         7.01 o
   5   3   4        270.65        198.77        10.13 o
   6   3   4        320.65        274.13        12.51 o
   7   3   4       1519.41       1491.00        31.78 o
   8   3   4        179.75        141.55        12.11 o
   9   3   4         27.43         17.98         6.16 o
  10   3   4          0.85          3.26         5.66 o
  11   3   4         19.66         16.61         6.00 o
 -11   4   4        263.79        295.85        17.38 o
 -10   4   4          0.00         11.39         8.27 o
  -9   4   4          7.70         24.31         9.89 o
  -8   4   4        795.63        732.87        34.77 o
  -7   4   4         87.37         99.61        13.72 o
  -6   4   4       1092.96       1066.23        57.98 o
  -5   4   4        113.16        110.56        13.24 o
  -4   4   4       1685.06       1867.27        34.80 o
  -3   4   4        606.59        787.91        21.66 o
  -2   4   4        283.83        401.79        15.24 o
  -1   4   4        643.20        784.31        20.45 o
   0   4   4        669.61        643.53        17.21 o
   1   4   4       4910.45       4381.14        66.10 o
   2   4   4          4.01         27.40         4.99 o
   3   4   4         46.84         31.76         5.50 o
   4   4   4         16.21         58.82         6.99 o
   5   4   4        948.45        899.07        24.16 o
   6   4   4        223.61        202.85        14.63 o
   7   4   4          1.64         41.99         8.59 o
   8   4   4        304.87        379.02        32.50 o
   9   4   4         27.83         37.19         8.42 o
  10   4   4          2.31         12.03         5.24 o
  11   4   4        221.87        281.76        19.25 o
 -11   5   4          5.59          6.43         6.75 o
 -10   5   4          1.18          2.04         6.63 o
  -9   5   4         14.95         21.17         8.72 o
  -8   5   4        118.77        143.80        17.42 o
  -7   5   4         35.82         23.70         9.90 o
  -6   5   4         95.69         81.32         8.17 o
  -5   5   4         49.12         51.30        10.46 o
  -4   5   4         67.05        107.89        13.54 o
  -3   5   4       1042.85        881.94        25.67 o
  -2   5   4        148.16        148.10        10.88 o
  -1   5   4       7347.73       7964.83        85.86 o
   0   5   4        838.47       1041.76        30.34 o
   1   5   4        254.91        217.86        16.41 o
   2   5   4        529.72        620.66        27.04 o
   3   5   4         38.14         34.64         9.11 o
   4   5   4        691.86        654.39        21.16 o
   5   5   4         86.66        102.56         9.40 o
   6   5   4         21.01         20.76         5.87 o
   7   5   4         62.47         96.66        10.30 o
   8   5   4        178.68        192.47        13.36 o
   9   5   4          1.29          4.60         6.79 o
  10   5   4         95.41         89.67        10.77 o
 -10   6   4          4.23          5.67         5.44 o
  -9   6   4          6.14          2.89         6.66 o
  -8   6   4         48.21         53.23        12.83 o
  -7   6   4        147.97        149.94        17.88 o
  -6   6   4        284.17        288.27        18.78 o
  -5   6   4         75.70        106.80        13.98 o
  -4   6   4          2.32         11.32         6.10 o
  -3   6   4        204.82        189.71        13.64 o
  -2   6   4         75.29         59.17         8.04 o
  -1   6   4        205.58        173.48        16.26 o
   0   6   4        394.38        331.83        21.32 o
   1   6   4       1408.31       1260.28        41.13 o
   2   6   4       1216.96       1216.46        40.89 o
   3   6   4        354.00        388.48        28.31 o
   4   6   4        290.72        247.74        19.98 o
   5   6   4        760.60        711.91        24.55 o
   6   6   4        289.27        311.16        16.88 o
   7   6   4        231.33        200.35        13.68 o
   8   6   4         21.40         13.32         5.73 o
   9   6   4         23.45         27.69         8.54 o
  -9   7   4          5.64         11.64         5.78 o
  -8   7   4         18.75         27.41         7.30 o
  -7   7   4          6.01         28.61        10.29 o
  -6   7   4         41.78         56.66        10.78 o
  -5   7   4        112.09         93.66        12.38 o
  -4   7   4        303.80        289.45        16.31 o
  -3   7   4       1212.37       1101.09        25.59 o
  -2   7   4        540.45        503.80        28.19 o
  -1   7   4        742.27        651.20        32.16 o
   0   7   4        241.92        216.71        19.20 o
   1   7   4        231.97        185.54        17.91 o
   2   7   4        191.58        172.98        15.01 o
   3   7   4        156.52        123.31        11.20 o
   4   7   4         81.01        104.35        11.15 o
   5   7   4         13.84         20.24         6.74 o
   6   7   4        153.94        175.51        13.07 o
   7   7   4          0.62         19.10         6.51 o
   8   7   4         18.18         33.13         7.33 o
   9   7   4         14.52         11.67         5.42 o
  -8   8   4          5.60          7.31         4.71 o
  -7   8   4          0.32         11.24         8.20 o
  -6   8   4         23.94         37.53         8.98 o
  -5   8   4         65.22         82.50        11.74 o
  -4   8   4        310.30        330.84        28.41 o
  -3   8   4          9.15         14.62         7.67 o
  -2   8   4        592.17        573.86        20.04 o
  -1   8   4       1270.61       1292.67        33.75 o
   0   8   4         75.52         91.69        12.10 o
   1   8   4        186.62        161.94        13.25 o
   2   8   4         46.09         59.81         8.91 o
   3   8   4        724.77        725.75        29.24 o
   4   8   4        513.99        550.80        22.01 o
   5   8   4          2.48          3.77         6.05 o
   6   8   4        147.70        123.15        10.38 o
   7   8   4         81.41         68.93         8.39 o
   8   8   4        142.66        133.39        17.12 o
  -7   9   4         27.43         41.40         7.63 o
  -6   9   4          9.85         27.89         8.80 o
  -5   9   4          0.08         12.58         6.79 o
  -4   9   4        154.23        167.70        13.76 o
  -3   9   4         12.72          7.61         5.54 o
  -2   9   4        483.71        476.70        19.49 o
  -1   9   4          6.45         16.64         8.10 o
   0   9   4        360.98        395.61        18.69 o
   1   9   4        205.82        221.61        13.20 o
   2   9   4         30.05         44.15         8.35 o
   3   9   4         75.66         85.80         8.30 o
   4   9   4          2.51         13.80         9.34 o
   5   9   4        595.40        588.46        21.22 o
   6   9   4          1.61          8.15         5.04 o
   7   9   4         96.14         90.07        13.74 o
  -5  10   4         15.28         13.92         5.79 o
  -4  10   4          0.39         -5.16         5.16 o
  -3  10   4         27.66         74.47        10.67 o
  -2  10   4         79.43         99.49         7.27 o
  -1  10   4         25.54         21.86         5.82 o
   0  10   4         26.84         24.06         6.82 o
   1  10   4         22.42         44.09         7.14 o
   2  10   4        137.22        167.93         9.69 o
   3  10   4        106.73        108.88         9.82 o
   4  10   4         83.20         93.28        10.78 o
   5  10   4          3.30          5.76         6.35 o
  -2  11   4         14.26         18.84         4.15 o
  -1  11   4         64.68         70.36         6.26 o
   0  11   4         32.73         60.20         5.24 o
   1  11   4         43.83         49.64         6.41 o
   2  11   4          7.18          9.42         5.16 o
 -11   0   5          0.29          2.42         9.98 o
  -9   0   5         84.09         48.06         9.43 o
  -7   0   5        205.40        217.48        17.64 o
  -5   0   5        444.48        442.98        20.17 o
  -3   0   5      10019.02       9330.72        84.62 o
  -1   0   5       1064.53        972.47        24.35 o
   1   0   5       2630.81       2404.30        21.04 o
   3   0   5        645.87       1022.01        24.70 o
   5   0   5         11.06         42.19        10.67 o
   7   0   5        376.61        415.52        24.93 o
   9   0   5          7.16          8.84         7.84 o
  11   0   5        234.42        218.01        22.70 o
 -12   1   5         37.13         57.87         8.22 o
 -11   1   5        120.78        128.00         9.83 o
 -10   1   5         13.18          7.16         5.47 o
  -9   1   5       1544.88       1371.46        36.12 o
  -8   1   5         34.79         40.64         5.05 o
  -7   1   5       1118.88       1118.67        27.45 o
  -6   1   5        176.60        181.02        12.44 o
  -5   1   5       2031.40       2256.09        37.21 o
  -4   1   5       1738.01       2540.90        39.76 o
  -3   1   5       1414.30       1736.18        55.64 o
  -2   1   5       4102.47       4373.87        24.20 o
  -1   1   5      16853.29      17868.28        95.05 o
   0   1   5        158.13        113.31         3.97 o
   1   1   5        190.08        224.83         5.60 o
   2   1   5        150.74        100.37         5.32 o
   3   1   5       2053.21       2053.46        22.44 o
   4   1   5          0.19         29.89         5.60 o
   5   1   5        476.67        535.08        16.63 o
   6   1   5         20.76         44.27         6.48 o
   7   1   5       1494.87       1361.46        36.38 o
   8   1   5       2123.17       2144.16        48.88 o
   9   1   5         23.66         43.51         7.40 o
  10   1   5          0.04          0.52         4.91 o
  11   1   5          1.34          2.37         4.29 o
 -12   2   5          1.75         14.15         5.25 o
 -11   2   5         44.28         56.21         8.33 o
 -10   2   5        134.14        113.53        10.41 o
  -9   2   5         39.03         50.42         8.02 o
  -8   2   5        432.18        447.15        17.79 o
  -7   2   5       2590.78       2459.61        60.02 o
  -6   2   5         20.30         48.54         7.51 o
  -5   2   5        704.27        772.29        22.92 o
  -4   2   5       1154.69       1111.54        20.28 o
  -3   2   5         43.22         64.89         3.36 o
  -2   2   5       1599.23       1547.31        16.26 o
  -1   2   5       7703.71       7908.90        45.16 o
   0   2   5        531.37        487.59         8.46 o
   1   2   5      13753.17      12899.56        63.21 o
   2   2   5       2322.24       2213.24        36.19 o
   3   2   5       1148.91       1121.39        27.89 o
   4   2   5        733.90        818.59        22.28 o
   5   2   5         16.83         17.83         5.38 o
   6   2   5        340.09        363.99        18.35 o
   7   2   5          7.50         16.08        10.00 o
   8   2   5        404.37        397.48        19.04 o
   9   2   5         27.42          9.71         6.92 o
  10   2   5          0.26         10.86         5.00 o
  11   2   5          9.00         32.81         7.11 o
 -11   3   5          0.35          4.76         6.31 o
 -10   3   5        134.42        145.75        13.05 o
  -9   3   5        513.45        478.67        23.11 o
  -8   3   5          0.36          6.44         4.66 o
  -7   3   5         35.71         49.40        11.26 o
  -6   3   5         60.46         47.20         8.05 o
  -5   3   5        236.14        208.70        12.63 o
  -4   3   5       1078.23       1097.11        20.71 o
  -3   3   5       1578.53       1571.60        26.22 o
  -2   3   5        497.52        435.90        13.06 o
  -1   3   5       3972.50       3971.97        44.45 o
   0   3   5        615.44        616.28        11.40 o
   1   3   5        650.88        991.75        17.75 o
   2   3   5        823.87        985.12        18.70 o
   3   3   5       2007.77       1948.88        28.71 o
   4   3   5         53.83         51.19         5.67 o
   5   3   5        451.18        360.87        13.43 o
   6   3   5         11.50          8.63         4.01 o
   7   3   5        977.69        828.76        25.92 o
   8   3   5        253.23        258.33        18.14 o
   9   3   5         22.59         19.78         6.98 o
  10   3   5          0.23          4.52         5.79 o
  11   3   5        176.88        138.84        11.27 o
 -11   4   5          3.90         21.81         7.26 o
 -10   4   5          3.50          5.75         7.46 o
  -9   4   5       1249.46       1163.36        47.02 o
  -8   4   5        630.95        577.42        30.70 o
  -7   4   5        186.30        155.43        16.47 o
  -6   4   5        670.27        575.83        30.61 o
  -5   4   5       1522.75       1650.95        52.89 o
  -4   4   5       1958.13       2122.93        53.10 o
  -3   4   5         23.11         48.43         6.71 o
  -2   4   5       1107.59       1056.78        29.26 o
  -1   4   5         20.19         65.52         7.58 o
   0   4   5       7968.50       7462.77        61.19 o
   1   4   5        920.27       1067.81        24.92 o
   2   4   5       1700.76       1683.91        26.91 o
   3   4   5        136.08        151.95         9.89 o
   4   4   5       1338.90       1284.01        27.22 o
   5   4   5        321.90        267.38        13.66 o
   6   4   5          1.11          7.36         4.53 o
   7   4   5       1403.44       1352.66        45.73 o
   8   4   5        343.44        287.25        19.41 o
   9   4   5          0.39          6.63         6.10 o
  10   4   5          3.73         18.34         7.27 o
 -10   5   5          5.45         11.95         7.00 o
  -9   5   5         11.86         15.49         7.04 o
  -8   5   5       1579.96       1538.66        49.40 o
  -7   5   5        179.07        168.51        17.94 o
  -6   5   5          3.80          9.13         6.42 o
  -5   5   5          0.45          7.38         9.06 o
  -4   5   5       3462.78       3594.43        69.18 o
  -3   5   5        126.59        182.34        12.55 o
  -2   5   5        292.41        189.42        12.35 o
  -1   5   5       1954.69       2213.80        38.32 o
   0   5   5         83.26         48.20         6.71 o
   1   5   5        151.73        114.07        12.61 o
   2   5   5        767.21        855.58        32.03 o
   3   5   5        151.89        105.87        10.43 o
   4   5   5        117.97         82.01         8.29 o
   5   5   5          0.13         12.40         5.89 o
   6   5   5        100.63         88.16         9.56 o
   7   5   5        230.34        230.13        14.82 o
   8   5   5        334.76        376.44        18.13 o
   9   5   5         39.69         49.73         8.72 o
  10   5   5        213.04        206.63        20.28 o
 -10   6   5          1.54         -0.38         4.91 o
  -9   6   5         12.93         12.54         7.59 o
  -8   6   5         56.50         56.50        11.80 o
  -7   6   5        934.17        876.00        38.26 o
  -6   6   5        588.89        628.26        26.81 o
  -5   6   5        140.89        114.75        12.80 o
  -4   6   5         98.84         82.27        12.60 o
  -3   6   5       1634.40       1504.90        55.04 o
  -2   6   5         40.09         61.34         8.10 o
  -1   6   5        289.57        253.15        18.92 o
   0   6   5       1514.84       1384.69        56.46 o
   1   6   5        446.52        412.94        24.17 o
   2   6   5        879.20        716.86        32.27 o
   3   6   5          0.27          3.99         5.50 o
   4   6   5         94.08         62.91        11.44 o
   5   6   5         80.75         76.74        13.96 o
   6   6   5         59.60         53.99         8.55 o
   7   6   5         29.47         36.69         8.65 o
   8   6   5          4.50          9.13         5.66 o
   9   6   5          0.16          4.97         6.23 o
  -9   7   5         40.47         40.78        14.21 o
  -8   7   5          0.17         10.61         7.41 o
  -7   7   5          9.63         21.17        10.46 o
  -6   7   5         27.44         45.43         9.96 o
  -5   7   5        832.80        876.09        42.22 o
  -4   7   5        102.25        133.60        11.72 o
  -3   7   5        302.68        297.77        16.41 o
  -2   7   5       1238.64       1096.79        53.24 o
  -1   7   5        477.34        500.23        42.37 o
   0   7   5         27.14         33.45        12.24 o
   1   7   5        144.45        120.97        19.67 o
   2   7   5          0.04         -0.66         5.23 o
   3   7   5        156.47        128.52        13.35 o
   4   7   5        276.53        253.95        15.89 o
   5   7   5        186.45        211.27        14.62 o
   6   7   5         80.05         95.96        10.26 o
   7   7   5        779.80        751.16        27.18 o
   8   7   5         25.52         26.34         6.83 o
   9   7   5          1.02          6.61         4.65 o
  -8   8   5          7.85          3.50         4.56 o
  -7   8   5         61.75         75.91        11.80 o
  -6   8   5         17.85         48.20         9.61 o
  -5   8   5          0.17          6.00         7.00 o
  -4   8   5         94.29        101.98        12.66 o
  -3   8   5         57.47         72.13        10.60 o
  -2   8   5          1.36         20.13         7.22 o
  -1   8   5         78.94         82.29        10.49 o
   0   8   5        867.45        849.83        27.65 o
   1   8   5        268.79        261.44        15.88 o
   2   8   5        361.89        349.11        20.82 o
   3   8   5          3.47         28.08        10.52 o
   4   8   5        121.74        112.99        13.15 o
   5   8   5        112.93        106.80        10.50 o
   6   8   5         55.20         60.86         7.92 o
   7   8   5         10.75         14.34         5.65 o
   8   8   5         38.95         47.09        11.26 o
  -7   9   5          2.89          9.09         5.57 o
  -6   9   5         18.95         21.65         7.97 o
  -5   9   5        115.91        148.71        12.60 o
  -4   9   5        244.71        244.23        16.09 o
  -3   9   5        177.11        169.30        12.23 o
  -2   9   5         19.64         33.80         8.07 o
  -1   9   5         66.54         61.75         9.22 o
   0   9   5        317.50        356.40        17.81 o
   1   9   5        304.00        334.62        15.70 o
   2   9   5        164.60        177.56        11.95 o
   3   9   5         17.46         26.38         6.72 o
   4   9   5         28.53         13.24         8.63 o
   5   9   5         69.82         82.94        12.61 o
   6   9   5        131.43        140.83        12.49 o
   7   9   5        365.16        375.56        24.24 o
  -5  10   5          6.01         10.82         5.52 o
  -4  10   5         11.30         22.41         6.04 o
  -3  10   5        415.56        485.13        16.12 o
  -2  10   5         13.62          5.83         3.88 o
  -1  10   5         46.87         73.43         7.79 o
   0  10   5         83.47         85.20         9.28 o
   1  10   5        154.40        189.95        10.72 o
   2  10   5         10.39         27.14         5.51 o
   3  10   5         11.61          9.99         5.49 o
   4  10   5          0.56          8.87         5.99 o
  -2  11   5         15.79         22.08         4.15 o
  -1  11   5         12.61         20.98         4.47 o
   0  11   5          5.49         14.86         3.83 o
   1  11   5         10.69         29.16         7.18 o
   2  11   5         12.31          3.91         4.85 o
 -12   0   6          6.19         10.67         5.40 o
 -10   0   6        781.83        616.36        54.33 o
  -8   0   6         32.64         29.12         6.29 o
  -6   0   6         46.64         91.27        11.12 o
  -4   0   6       9250.23       9673.26       101.33 o
  -2   0   6      35518.68      32703.56       134.41 o
   0   0   6        193.85        248.88         8.34 o
   2   0   6        382.87        452.98        14.21 o
   4   0   6        298.51        358.15        17.56 o
   6   0   6          9.11         14.50         6.55 o
   8   0   6        595.80        837.03        38.22 o
  10   0   6         95.40         70.17        11.80 o
 -12   1   6        143.79        143.95         8.74 o
 -11   1   6         18.53         16.52         5.42 o
 -10   1   6         18.36         12.13         5.49 o
  -9   1   6        533.95        556.44        23.46 o
  -8   1   6         15.93         16.00         4.02 o
  -7   1   6        125.63        196.07        12.10 o
  -6   1   6        135.67         80.12         8.94 o
  -5   1   6        674.92        974.37        24.78 o
  -4   1   6         38.26        105.41         7.16 o
  -3   1   6        663.45        584.62        10.39 o
  -2   1   6        679.97        511.50         7.90 o
  -1   1   6      17192.19      18094.82        51.22 o
   0   1   6       1400.83       1518.50        12.98 o
   1   1   6         29.96        110.14         3.73 o
   2   1   6        458.84        420.05        10.17 o
   3   1   6         43.54         62.79         5.40 o
   4   1   6         14.70         80.04         6.68 o
   5   1   6        361.15        334.64        13.53 o
   6   1   6        756.99        640.95        20.31 o
   7   1   6        141.25        123.63        11.82 o
   8   1   6        291.38        308.31        20.02 o
   9   1   6        497.73        505.87        21.34 o
  10   1   6         80.05         57.92         7.51 o
  11   1   6         10.60          1.90         4.32 o
 -12   2   6        119.51        133.94        10.14 o
 -11   2   6         37.19         37.85         7.48 o
 -10   2   6         28.53         24.52         5.41 o
  -9   2   6         27.07         22.33         7.01 o
  -8   2   6       1027.03        964.04        25.89 o
  -7   2   6        323.53        354.58        19.03 o
  -6   2   6        837.13        782.96        26.53 o
  -5   2   6          7.64         60.04         7.61 o
  -4   2   6         67.44        180.53         8.86 o
  -3   2   6        966.67       1311.70        17.62 o
  -2   2   6        976.02       1057.75        20.43 o
  -1   2   6      16652.18      15715.24        54.72 o
   0   2   6      12427.48      12597.89        49.72 o
   1   2   6        449.03        552.28         9.96 o
   2   2   6        643.64        659.40        10.77 o
   3   2   6         58.95         67.68         6.83 o
   4   2   6        622.61        804.14        28.60 o
   5   2   6        380.40        343.72        16.27 o
   6   2   6         67.24         38.41         7.17 o
   7   2   6          0.02         18.29         5.80 o
   8   2   6        731.12        654.03        28.77 o
   9   2   6          0.76         20.03         6.60 o
  10   2   6         77.83        121.51        11.62 o
  11   2   6         82.20         74.32         9.03 o
 -11   3   6        100.28        105.39         9.65 o
 -10   3   6         40.32         52.48         9.19 o
  -9   3   6         29.35         30.13         6.39 o
  -8   3   6        755.67        706.53        20.01 o
  -7   3   6       1250.35       1059.20        44.36 o
  -6   3   6        385.89        359.71        25.47 o
  -5   3   6        699.87        688.42        22.21 o
  -4   3   6       1900.92       1632.58        35.97 o
  -3   3   6        496.35        555.35        11.32 o
  -2   3   6        520.37        485.44        14.42 o
  -1   3   6      12330.79      13245.30       258.27 o
   0   3   6       1050.34       1300.57        23.80 o
   1   3   6       2414.84       2143.20        29.66 o
   2   3   6       2668.15       2639.28        31.19 o
   3   3   6       1328.04       1246.45        28.08 o
   4   3   6       1554.48       1540.98        25.26 o
   5   3   6        392.70        378.08        13.86 o
   6   3   6        231.30        267.89        12.60 o
   7   3   6         88.41         94.42        10.74 o
   8   3   6        885.51        828.85        31.39 o
   9   3   6        176.52        167.63        14.67 o
  10   3   6         46.05         44.01         7.94 o
  11   3   6         72.84         90.96         9.09 o
 -11   4   6         40.02         27.76         7.52 o
 -10   4   6          0.46         -3.08         5.64 o
  -9   4   6         25.63         55.66        10.04 o
  -8   4   6          2.25         21.27         6.52 o
  -7   4   6         16.85         30.87         6.63 o
  -6   4   6       1397.78       1375.95        46.71 o
  -5   4   6        881.20        887.28        35.78 o
  -4   4   6       1687.23       1712.77        53.10 o
  -3   4   6       2282.57       2402.72        37.24 o
  -2   4   6        572.31        660.20        19.39 o
  -1   4   6        518.26        554.82        17.62 o
   0   4   6        984.07        806.43        20.86 o
   1   4   6       2032.46       2155.11        38.07 o
   2   4   6        674.94        686.71        17.86 o
   3   4   6       2319.38       2376.48        42.95 o
   4   4   6        999.25        902.12        23.15 o
   5   4   6         99.14         81.89         8.36 o
   6   4   6        529.67        487.52        31.36 o
   7   4   6          4.96         17.75         7.41 o
   8   4   6        473.34        462.44        24.12 o
   9   4   6         15.43         15.07         6.70 o
  10   4   6         22.27          9.58         5.40 o
 -10   5   6          2.95         -0.85         6.52 o
  -9   5   6        370.77        373.24        19.65 o
  -8   5   6        489.15        510.57        29.07 o
  -7   5   6        722.50        711.64        61.86 o
  -6   5   6        103.67         86.76        10.89 o
  -5   5   6        167.31        138.13        15.46 o
  -4   5   6       2645.13       2787.10        61.58 o
  -3   5   6       3121.73       3588.34        87.27 o
  -2   5   6       1106.99       1138.89        28.59 o
  -1   5   6         12.66         13.23         5.23 o
   0   5   6        247.95        295.64        14.64 o
   1   5   6         55.98         33.05         6.14 o
   2   5   6          1.67         80.00        20.92 o
   3   5   6       1165.34       1075.20        30.74 o
   4   5   6        132.96        115.49        11.28 o
   5   5   6        168.96        139.42        12.84 o
   6   5   6          0.33          7.83         6.08 o
   7   5   6         13.45         41.92         7.90 o
   8   5   6         36.56         24.48         6.72 o
   9   5   6         90.72        116.35        11.60 o
  10   5   6        184.69        174.53        13.12 o
 -10   6   6         18.53          9.74         6.25 o
  -9   6   6          0.19         -0.40         5.99 o
  -8   6   6         77.39         55.63        17.49 o
  -7   6   6          1.58         17.46         9.97 o
  -6   6   6          1.44         11.92         7.64 o
  -5   6   6        900.73        910.67        31.61 o
  -4   6   6        588.67        562.84        44.03 o
  -3   6   6         17.42         36.57         7.97 o
  -2   6   6         34.03         23.46         6.10 o
  -1   6   6        690.00        704.10        26.02 o
   0   6   6         27.02         70.49        11.49 o
   1   6   6         31.23         49.95        10.08 o
   2   6   6        216.15        176.16        16.87 o
   3   6   6        732.90        695.63        26.78 o
   4   6   6          0.05          6.70         5.41 o
   5   6   6        500.26        434.75        19.80 o
   6   6   6        119.34         84.77         9.89 o
   7   6   6        171.37        155.28        14.20 o
   8   6   6          7.12         31.70         6.96 o
   9   6   6          0.44          2.32         5.01 o
  -9   7   6          0.24          2.37         5.56 o
  -8   7   6         66.24         75.02        11.60 o
  -7   7   6        479.75        428.55        26.25 o
  -6   7   6         76.93         81.24        11.74 o
  -5   7   6         25.78         56.47        14.84 o
  -4   7   6          6.17         10.00         6.10 o
  -3   7   6        203.76        192.53        11.81 o
  -2   7   6          0.06         38.89         6.40 o
  -1   7   6        673.49        610.66        36.46 o
   0   7   6         41.53         32.41        10.29 o
   1   7   6          0.22          3.74         6.64 o
   2   7   6          0.57          0.91         4.67 o
   3   7   6          4.20          7.96         7.79 o
   4   7   6        103.00         88.77        12.19 o
   5   7   6       1008.81       1019.27        29.63 o
   6   7   6        343.88        332.50        19.41 o
   7   7   6          8.77         14.58         6.61 o
   8   7   6        192.67        237.96        14.53 o
   9   7   6         98.08        141.51        16.37 o
  -8   8   6        107.67         94.29         9.91 o
  -7   8   6          0.97         20.73        10.44 o
  -6   8   6        460.10        459.07        21.66 o
  -5   8   6          7.08         27.27         8.39 o
  -4   8   6        236.48        202.11        16.31 o
  -3   8   6         12.71         17.38         6.72 o
  -2   8   6        257.60        220.78        14.63 o
  -1   8   6          4.66         27.16         6.19 o
   0   8   6       2020.05       2028.65        34.49 o
   1   8   6         94.40         83.31         8.76 o
   2   8   6          0.36          3.80         8.63 o
   3   8   6        474.64        491.12        27.53 o
   4   8   6         95.38         91.63        12.62 o
   5   8   6          1.69          8.33         6.07 o
   6   8   6         35.40         23.42         7.05 o
   7   8   6        100.19        116.78         8.94 o
   8   8   6        227.67        234.21        20.50 o
  -7   9   6          2.15          8.11         5.70 o
  -6   9   6         62.86         71.34        15.44 o
  -5   9   6        183.76        149.86        12.72 o
  -4   9   6          6.04         10.53         7.01 o
  -3   9   6        281.77        301.78        15.59 o
  -2   9   6        199.67        207.05        13.56 o
  -1   9   6        565.24        619.06        26.13 o
   0   9   6        114.32        121.72        10.34 o
   1   9   6          6.31         20.87         6.49 o
   2   9   6        174.12        195.28        13.87 o
   3   9   6         67.23         71.09        10.57 o
   4   9   6          2.94         16.70         8.87 o
   5   9   6         68.24         63.31        11.20 o
   6   9   6          6.69          9.29        10.58 o
  -5  10   6         10.47         11.89         5.85 o
  -4  10   6         46.87         50.59         7.09 o
  -3  10   6         23.00         35.94         6.25 o
  -2  10   6         46.34         66.86         6.18 o
  -1  10   6        316.14        300.37        14.59 o
   0  10   6         91.81        129.34        10.44 o
   1  10   6          0.73         10.58         5.11 o
   2  10   6        105.52        136.07        11.40 o
   3  10   6         50.77         37.48         6.07 o
   4  10   6         89.73        110.94         9.13 o
  -2  11   6         32.46         46.79         7.38 o
  -1  11   6          0.03          4.04         4.06 o
   0  11   6         16.73         34.70         5.70 o
   1  11   6        232.93        309.38        12.35 o
   2  11   6          0.24          9.94         7.31 o
 -11   0   7         18.00         16.90        22.13 o
  -9   0   7        491.10        428.88        23.43 o
  -7   0   7       1278.45       1384.81        43.44 o
  -5   0   7       9119.40       9744.38       225.95 o
  -3   0   7        652.61        571.26        13.13 o
  -1   0   7        964.25       1025.29        18.12 o
   1   0   7       7191.38       7804.18       103.87 o
   3   0   7      10098.19      10118.94        79.95 o
   5   0   7         49.05        106.83        20.78 o
   7   0   7       1637.28       1882.79        53.01 o
   9   0   7         26.55         54.04        11.15 o
  11   0   7          0.53          0.90         5.01 o
 -12   1   7          1.46          7.30         3.34 o
 -11   1   7         17.66         21.02         4.91 o
 -10   1   7          0.04         -2.46         5.29 o
  -9   1   7        496.18        470.92        21.50 o
  -8   1   7         20.51         18.92         4.48 o
  -7   1   7         15.71         39.95         6.40 o
  -6   1   7        883.12        925.76        35.39 o
  -5   1   7       1772.81       1798.69        44.19 o
  -4   1   7       2842.42       2818.52        45.38 o
  -3   1   7        103.80        151.84         4.92 o
  -2   1   7       3334.98       3207.54        30.75 o
  -1   1   7       5495.04       5232.58        29.73 o
   0   1   7       9676.60      10656.20       106.94 o
   1   1   7      16503.46      17033.16       145.54 o
   2   1   7      12019.08      12380.78        84.59 o
   3   1   7        250.19        219.99         9.25 o
   4   1   7        151.95        243.90        10.79 o
   5   1   7         76.72         86.62         7.87 o
   6   1   7         83.11        106.49         9.05 o
   7   1   7        102.25        133.80        12.60 o
   8   1   7       1047.28        974.44        34.21 o
   9   1   7        112.76         77.77        10.92 o
  10   1   7         34.24         74.44        20.93 o
  11   1   7          1.18          4.27         5.14 o
 -12   2   7          0.76         21.79         7.89 o
 -11   2   7         69.83         73.18         7.22 o
 -10   2   7         18.67         20.34         5.26 o
  -9   2   7         28.85         37.53         7.93 o
  -8   2   7        920.16        766.37        23.28 o
  -7   2   7        120.67        150.25        12.70 o
  -6   2   7        106.17        130.88        11.19 o
  -5   2   7       1721.02       1757.76        57.70 o
  -4   2   7       1427.04       1369.67        25.51 o
  -3   2   7        166.63        203.56         8.28 o
  -2   2   7       3058.19       2707.42        36.89 o
  -1   2   7       3618.27       3985.88        26.51 o
   0   2   7       1015.00       1123.36        12.79 o
   1   2   7          4.39         52.21         3.97 o
   2   2   7        255.61        171.25         6.38 o
   3   2   7       1927.07       2458.67        34.77 o
   4   2   7         71.69         85.74         8.13 o
   5   2   7          0.45          6.69         4.54 o
   6   2   7        265.22        278.33        16.31 o
   7   2   7        236.95        241.17        14.37 o
   8   2   7        774.94        789.71        31.38 o
   9   2   7         22.25         37.58         8.78 o
  10   2   7         17.08         12.38         6.26 o
  11   2   7        113.35        154.41         9.71 o
 -11   3   7          0.58         -2.14         4.92 o
 -10   3   7         20.82         20.31         6.02 o
  -9   3   7         44.72         37.19         6.58 o
  -8   3   7        308.14        278.48        14.25 o
  -7   3   7         63.65         74.61        10.00 o
  -6   3   7          2.86          5.76         5.27 o
  -5   3   7         20.70         50.29         7.51 o
  -4   3   7        648.56        739.39        18.02 o
  -3   3   7       5959.08       6350.15       115.06 o
  -2   3   7       5029.06       4810.02        48.42 o
  -1   3   7          7.66         44.97         5.72 o
   0   3   7        108.37        179.77         7.09 o
   1   3   7       2139.98       1686.96        21.33 o
   2   3   7       2428.48       2267.49        41.30 o
   3   3   7         10.23         63.08         6.43 o
   4   3   7        783.88        722.18        22.53 o
   5   3   7         88.99         88.89         8.23 o
   6   3   7        566.54        455.04        16.46 o
   7   3   7         12.73          3.46         5.74 o
   8   3   7         32.05         22.50         7.88 o
   9   3   7        361.24        349.25        20.10 o
  10   3   7         93.62         94.77         9.97 o
  11   3   7        232.91        281.31        21.63 o
 -11   4   7         20.34         22.19         5.44 o
 -10   4   7         10.48         13.17         6.12 o
  -9   4   7        203.55        213.38        11.92 o
  -8   4   7         17.52         34.16         7.54 o
  -7   4   7        189.50        190.30        12.60 o
  -6   4   7         17.52         11.30         7.76 o
  -5   4   7       4686.69       4466.61       178.51 o
  -4   4   7        629.38        594.74        30.15 o
  -3   4   7        359.89        380.46        21.02 o
  -2   4   7         13.32         13.17         4.86 o
  -1   4   7       8618.93       9082.25       124.61 o
   0   4   7         82.15        117.90         9.09 o
   1   4   7         59.34         56.69         6.92 o
   2   4   7          3.28         14.48         4.66 o
   3   4   7        655.37        733.69        19.86 o
   4   4   7         86.53         77.99         9.10 o
   5   4   7        666.26        630.80        24.70 o
   6   4   7        101.21         84.69         7.38 o
   7   4   7         57.09         71.09         9.29 o
   8   4   7        191.23        191.06        16.32 o
   9   4   7        187.71        194.22        15.10 o
  10   4   7         12.90         38.44         6.70 o
 -10   5   7         52.28         42.10         9.71 o
  -9   5   7         14.83         41.65         8.41 o
  -8   5   7         57.71         45.87        11.37 o
  -7   5   7          0.17         33.53         8.62 o
  -6   5   7          2.47         21.86         6.38 o
  -5   5   7        131.77        132.87        17.08 o
  -4   5   7       3341.36       3385.19        72.78 o
  -3   5   7         32.32         20.64         6.08 o
  -2   5   7        235.43        285.02        14.82 o
  -1   5   7          5.84         21.58         5.46 o
   0   5   7       1698.05       1600.14        39.97 o
   1   5   7        206.62        269.09        16.30 o
   2   5   7       7822.57       7116.57       206.61 o
   3   5   7        423.85        390.71        23.47 o
   4   5   7        121.34         95.90        10.58 o
   5   5   7        262.81        229.87        16.06 o
   6   5   7         17.48         25.30         7.04 o
   7   5   7       1018.78        982.74        33.46 o
   8   5   7        160.53        158.41        14.40 o
   9   5   7         82.05         67.95         9.13 o
  10   5   7         62.08         73.93         8.81 o
 -10   6   7         64.59         49.80         8.00 o
  -9   6   7         71.17         68.74         8.98 o
  -8   6   7          5.38          9.12         8.79 o
  -7   6   7        216.47        226.76        20.35 o
  -6   6   7        398.40        400.14        21.87 o
  -5   6   7       1288.65       1137.04        29.68 o
  -4   6   7        974.67        969.34        39.61 o
  -3   6   7        744.10        696.92        25.84 o
  -2   6   7         10.03          9.08         5.26 o
  -1   6   7        468.50        504.46        20.97 o
   0   6   7       1797.56       1598.30        80.15 o
   1   6   7        850.45        892.08        63.08 o
   2   6   7        109.51        139.75        13.06 o
   3   6   7         60.56         97.18        13.74 o
   4   6   7          3.93         13.90         4.81 o
   5   6   7          2.73         -1.69         5.99 o
   6   6   7         68.06         58.09         8.61 o
   7   6   7          0.56          0.19         6.53 o
   8   6   7        382.11        407.57        20.45 o
   9   6   7          0.38         15.42         5.12 o
  -9   7   7          2.62          4.19         5.22 o
  -8   7   7          1.16          2.63         7.38 o
  -7   7   7         12.71         32.19        10.38 o
  -6   7   7        567.35        575.59        25.57 o
  -5   7   7          4.01         17.27         8.36 o
  -4   7   7        116.31        104.27         9.38 o
  -3   7   7        238.00        211.44        12.31 o
  -2   7   7       1062.87       1065.38        27.86 o
  -1   7   7        128.44        129.04        12.77 o
   0   7   7         60.48         59.38        11.17 o
   1   7   7         72.06         41.92         6.14 o
   2   7   7          2.43         12.50         5.18 o
   3   7   7        132.87        132.94        13.84 o
   4   7   7        140.39        140.97        14.46 o
   5   7   7         18.86          9.78         6.64 o
   6   7   7        288.11        292.62        16.02 o
   7   7   7        165.37        136.33        12.49 o
   8   7   7         88.78         62.56         8.32 o
   9   7   7         19.47         12.81         7.26 o
  -8   8   7          9.64         30.47         6.03 o
  -7   8   7        776.14        830.71        31.72 o
  -6   8   7         27.37         20.88         7.77 o
  -5   8   7        310.08        303.73        18.83 o
  -4   8   7        158.16        127.22        13.62 o
  -3   8   7        365.38        320.82        14.69 o
  -2   8   7         26.29         32.17         9.24 o
  -1   8   7        664.11        584.52        19.12 o
   0   8   7        315.40        275.09        13.57 o
   1   8   7         53.06         44.91         7.14 o
   2   8   7         10.37         25.88         9.43 o
   3   8   7         47.22         36.87         9.23 o
   4   8   7          0.68         11.96         9.34 o
   5   8   7         13.53         19.37         8.20 o
   6   8   7         86.87         68.41         9.43 o
   7   8   7         32.30         30.34         6.61 o
   8   8   7         51.03         25.03         8.58 o
  -7   9   7         16.32         16.85         6.05 o
  -6   9   7         39.79         55.27         9.60 o
  -5   9   7         72.39         84.19        10.17 o
  -4   9   7          0.03         -4.16         6.77 o
  -3   9   7          0.71          2.28         5.64 o
  -2   9   7         17.69         27.08         7.06 o
  -1   9   7          2.86         16.85         8.09 o
   0   9   7         70.16         53.72         7.67 o
   1   9   7        349.40        360.99        15.89 o
   2   9   7          4.77         23.07         7.71 o
   3   9   7         55.87         63.66         8.91 o
   4   9   7        220.61        236.84        15.90 o
   5   9   7         14.71         17.91         8.22 o
   6   9   7          5.45          1.05         5.70 o
  -5  10   7        138.10        196.92        12.53 o
  -4  10   7         12.13         20.05         5.97 o
  -3  10   7          0.20          2.69         4.70 o
  -2  10   7          0.44          3.56         5.29 o
  -1  10   7         83.78        117.01         8.44 o
   0  10   7          6.92         10.67         5.76 o
   1  10   7        145.22        169.98        11.25 o
   2  10   7         39.46         52.39         8.14 o
   3  10   7          0.02          6.04         5.84 o
   4  10   7          0.22          1.41         4.39 o
  -2  11   7         12.93         15.31         7.89 o
  -1  11   7         24.29         13.77         4.44 o
   0  11   7         20.14         28.66         5.23 o
   1  11   7         13.26         18.28         4.69 o
 -12   0   8        279.01        283.28        13.98 o
 -10   0   8          1.52          2.78         8.06 o
  -8   0   8        210.31        221.69        16.30 o
  -6   0   8       1562.94       1421.12        69.38 o
  -4   0   8        226.82        226.70         9.97 o
  -2   0   8       4889.92       5781.51        46.60 o
   0   0   8       5368.80       6246.86        68.27 o
   2   0   8       3454.80       3794.81       166.65 o
   4   0   8       4008.86       4018.19        59.19 o
   6   0   8       1954.52       1786.67        80.70 o
   8   0   8         41.24         78.20        20.39 o
  10   0   8        247.49        245.51        28.73 o
 -12   1   8        132.94        150.81         7.44 o
 -11   1   8          8.20         10.06         4.48 o
 -10   1   8         63.57         59.29         7.65 o
  -9   1   8         43.51         26.06         7.83 o
  -8   1   8        796.40        728.43        18.87 o
  -7   1   8          9.62         19.34         5.13 o
  -6   1   8       2339.12       2301.27        52.78 o
  -5   1   8        269.91        334.94        15.13 o
  -4   1   8        472.03        566.24        11.65 o
  -3   1   8       1018.28        908.57        12.25 o
  -2   1   8       1316.13       1509.47        16.78 o
  -1   1   8        876.09        726.86        10.61 o
   0   1   8        119.62        128.42         3.70 o
   1   1   8       1097.25       1142.59        11.38 o
   2   1   8         71.32        104.12         4.47 o
   3   1   8      13219.22      12781.83        66.65 o
   4   1   8       2007.89       2041.86        30.32 o
   5   1   8        579.20        541.32        17.64 o
   6   1   8       1527.78       1354.33        30.24 o
   7   1   8       2234.26       1845.96        43.38 o
   8   1   8        104.85        141.13        17.63 o
   9   1   8        284.75        268.38        23.61 o
  10   1   8        432.79        459.46        21.06 o
  11   1   8         35.33         34.44         7.36 o
 -12   2   8         92.79         97.53        12.65 o
 -11   2   8          2.00         10.77         5.05 o
 -10   2   8        279.00        243.49        11.72 o
  -9   2   8        197.53        188.37        14.11 o
  -8   2   8        529.00        550.89        20.00 o
  -7   2   8         21.46         21.64         5.45 o
  -6   2   8        326.95        319.30        14.50 o
  -5   2   8       1203.25       1404.28        49.80 o
  -4   2   8       2386.52       2206.29        49.06 o
  -3   2   8        461.85        462.12        10.68 o
  -2   2   8         99.22         81.49         4.19 o
  -1   2   8        814.06        921.28        17.76 o
   0   2   8       2615.42       2611.92        26.17 o
   1   2   8          3.49         23.45         2.54 o
   2   2   8       2991.54       2916.86        34.53 o
   3   2   8       4560.61       4590.11        57.12 o
   4   2   8       1236.02       1013.28        28.85 o
   5   2   8         52.63         88.44         9.14 o
   6   2   8        208.10        273.01        16.40 o
   7   2   8        523.68        548.61        21.73 o
   8   2   8        231.40        265.35        18.85 o
   9   2   8         16.34         41.49         9.09 o
  10   2   8          8.55         20.04         6.76 o
  11   2   8          2.27          0.69         4.89 o
 -11   3   8         52.40         51.79         7.34 o
 -10   3   8         40.04         36.68         6.88 o
  -9   3   8        150.50        142.58        10.51 o
  -8   3   8         36.38         40.48         6.64 o
  -7   3   8        472.97        465.98        22.28 o
  -6   3   8        393.13        362.25        18.70 o
  -5   3   8       3005.72       2879.69        82.10 o
  -4   3   8         62.98         31.50         6.01 o
  -3   3   8         27.64         46.05         8.57 o
  -2   3   8       9040.31       9687.58        90.37 o
  -1   3   8       1768.08       1785.09        21.83 o
   0   3   8        262.84        204.49         7.65 o
   1   3   8       2113.38       2503.34        28.52 o
   2   3   8       3349.06       3032.36        35.49 o
   3   3   8       4387.42       4182.67        49.38 o
   4   3   8        105.84        116.13        12.68 o
   5   3   8        901.38        834.44        33.75 o
   6   3   8        883.26        912.66        30.31 o
   7   3   8         73.57         78.16         9.50 o
   8   3   8          6.80          5.47         6.71 o
   9   3   8         81.32         74.36        10.56 o
  10   3   8        112.32         86.90         9.61 o
 -11   4   8          5.53         10.68         4.63 o
 -10   4   8         40.47         19.35         6.69 o
  -9   4   8        314.69        275.42        13.25 o
  -8   4   8       1443.12       1378.35        33.02 o
  -7   4   8         45.64         28.14         6.52 o
  -6   4   8         67.21         64.12        11.75 o
  -5   4   8        713.34        584.02        29.37 o
  -4   4   8       1701.64       1610.49        44.38 o
  -3   4   8       1141.28       1190.08        28.03 o
  -2   4   8       1356.34       1364.85        31.12 o
  -1   4   8         68.65         86.65         7.15 o
   0   4   8       5040.41       4939.99        83.79 o
   1   4   8         14.26         46.77         5.79 o
   2   4   8       2947.96       3112.42        35.58 o
   3   4   8        439.66        318.84        16.82 o
   4   4   8         63.39         64.67         8.57 o
   5   4   8       1120.53        990.19        31.38 o
   6   4   8        446.69        418.04        15.04 o
   7   4   8         47.49         57.40         8.65 o
   8   4   8        590.95        616.90        27.02 o
   9   4   8         27.94         31.01         7.53 o
  10   4   8          3.06         -0.44         4.37 o
 -10   5   8          2.94          4.82         6.16 o
  -9   5   8         34.26         23.36         7.03 o
  -8   5   8         85.03         77.06        10.04 o
  -7   5   8        687.11        617.81        25.55 o
  -6   5   8        900.51        840.88        22.55 o
  -5   5   8        141.92        139.03        15.80 o
  -4   5   8        153.56        192.24        17.80 o
  -3   5   8        988.64        999.74        37.00 o
  -2   5   8        111.40        147.64         9.90 o
  -1   5   8         92.13        101.04         9.17 o
   0   5   8         90.64         86.42         8.81 o
   1   5   8        567.97        535.25        20.16 o
   2   5   8        191.75        202.30        13.73 o
   3   5   8         68.53         56.58        10.57 o
   4   5   8         18.89         19.66         6.50 o
   5   5   8        174.06        149.78         9.58 o
   6   5   8        595.42        586.56        22.45 o
   7   5   8        944.01        812.64        26.91 o
   8   5   8          0.48         15.43         7.67 o
   9   5   8        138.22        130.05        11.53 o
  10   5   8         18.92         15.24         8.63 o
 -10   6   8         12.72         14.85         5.64 o
  -9   6   8        171.64        158.32        12.08 o
  -8   6   8         34.55         58.48        11.97 o
  -7   6   8         76.20        104.88        11.69 o
  -6   6   8        243.58        238.23        14.77 o
  -5   6   8        181.72        189.77        13.06 o
  -4   6   8        168.95        235.87        20.33 o
  -3   6   8         36.50         28.45         8.69 o
  -2   6   8        173.52        186.34        11.87 o
  -1   6   8        148.12        171.49        11.53 o
   0   6   8         23.33         28.49         8.30 o
   1   6   8       1285.05       1149.77        47.38 o
   2   6   8         66.87         44.31         8.27 o
   3   6   8       1344.23       1270.95        47.14 o
   4   6   8         71.84         75.46        10.87 o
   5   6   8         64.23         53.85         8.26 o
   6   6   8          0.31          9.09         6.47 o
   7   6   8         47.19         36.54         7.56 o
   8   6   8         47.83         53.89         8.85 o
   9   6   8         61.65         52.23         6.79 o
  -9   7   8          4.33         -1.39         4.85 o
  -8   7   8          1.56          7.90         7.66 o
  -7   7   8        106.19        127.81        15.17 o
  -6   7   8         68.33         89.37        11.83 o
  -5   7   8        431.27        388.45        18.42 o
  -4   7   8        303.22        278.35        14.25 o
  -3   7   8        354.75        325.74        14.99 o
  -2   7   8       1438.59       1413.15        23.86 o
  -1   7   8         53.58         51.41         5.18 o
   0   7   8         15.89         17.09         4.50 o
   1   7   8        216.77        228.11        10.85 o
   2   7   8         75.15         61.14         7.41 o
   3   7   8         92.00         86.54        12.16 o
   4   7   8        171.16        178.65        15.82 o
   5   7   8         22.04         22.59         6.67 o
   6   7   8          0.03          7.05         7.12 o
   7   7   8         36.00         42.46         7.41 o
   8   7   8         17.55         16.44         5.57 o
  -8   8   8         13.51         28.78         5.71 o
  -7   8   8          2.92         44.71        10.03 o
  -6   8   8         48.01         27.54         9.70 o
  -5   8   8         43.49         45.00         9.58 o
  -4   8   8        249.28        249.05        14.71 o
  -3   8   8         12.92         11.23         5.56 o
  -2   8   8       1065.68       1039.18        34.03 o
  -1   8   8        376.70        421.59        17.85 o
   0   8   8        444.09        394.12        17.33 o
   1   8   8          9.50          9.17         5.86 o
   2   8   8        447.04        362.09        21.59 o
   3   8   8         86.43         91.73        11.83 o
   4   8   8         44.39         51.89        13.06 o
   5   8   8          4.20         16.12         9.62 o
   6   8   8         29.42         36.47         9.76 o
   7   8   8         40.06         42.04         7.26 o
  -7   9   8          6.18         19.86         5.86 o
  -6   9   8         23.95         35.67         8.43 o
  -5   9   8         15.43         25.59         7.49 o
  -4   9   8        112.01        114.95        11.95 o
  -3   9   8          5.77          1.90         7.01 o
  -2   9   8        256.44        292.96        15.69 o
  -1   9   8         71.45         77.27        11.05 o
   0   9   8         37.18         46.20         7.42 o
   1   9   8        230.09        202.98        17.86 o
   2   9   8        476.74        522.64        20.98 o
   3   9   8        136.09        122.46        12.98 o
   4   9   8        225.21        266.08        21.15 o
   5   9   8        155.47        171.60        22.72 o
   6   9   8          9.14          5.14         4.62 o
  -5  10   8          8.20         16.04         5.91 o
  -4  10   8          3.17         -2.70         5.08 o
  -3  10   8         11.60         21.98         5.38 o
  -2  10   8         29.00         29.60         6.02 o
  -1  10   8         20.96         28.17         6.41 o
   0  10   8        101.41        108.37        10.86 o
   1  10   8         81.57         88.19        12.73 o
   2  10   8         80.78         74.43         8.75 o
   3  10   8          0.86          1.74         5.46 o
   4  10   8         29.81         25.90         6.97 o
  -1  11   8         15.59          4.43         3.69 o
   0  11   8         34.68         36.03         5.41 o
   1  11   8        100.00        128.68        14.10 o
 -11   0   9         26.80          5.91        12.76 o
  -9   0   9         14.90         14.46         7.69 o
  -7   0   9        428.57        323.68        23.76 o
  -5   0   9       2058.77       2166.74        44.76 o
  -3   0   9       1719.61       1898.61        31.02 o
  -1   0   9       2273.50       1746.88        21.81 o
   1   0   9        208.81         74.58         5.33 o
   3   0   9      10552.22      12167.70        90.91 o
   5   0   9          3.67         13.08         6.29 o
   7   0   9       1177.52       1245.51        36.60 o
   9   0   9        736.32        623.52        48.60 o
  11   0   9        127.73        187.45        19.98 o
 -12   1   9         24.93         31.44         5.99 o
 -11   1   9          9.10          1.26         4.18 o
 -10   1   9          6.31         14.58         6.82 o
  -9   1   9         84.68        101.65        11.03 o
  -8   1   9          9.41         44.30         6.08 o
  -7   1   9          5.53          6.92         4.47 o
  -6   1   9        343.70        340.73        17.90 o
  -5   1   9          2.82         20.03         4.67 o
  -4   1   9       1086.06       1240.66        19.74 o
  -3   1   9        269.33        358.24         8.71 o
  -2   1   9       1618.80       1794.20        30.93 o
  -1   1   9      19527.22      19574.06        98.46 o
   0   1   9       1282.76       1128.06        19.50 o
   1   1   9       1652.12       1475.29        17.53 o
   2   1   9        689.06        626.66        11.09 o
   3   1   9        109.60        214.16         9.35 o
   4   1   9        608.37        525.43        15.90 o
   5   1   9        198.30        213.64        11.54 o
   6   1   9          0.14         17.80         5.53 o
   7   1   9       1187.16       1086.40        34.79 o
   8   1   9         43.28         52.13        12.75 o
   9   1   9        152.09        183.94        19.67 o
  10   1   9          9.85          5.86         5.61 o
  11   1   9        339.25        399.41        19.66 o
 -11   2   9        478.30        508.22        16.88 o
 -10   2   9        185.90        181.31        10.34 o
  -9   2   9         44.14         44.04         7.09 o
  -8   2   9          9.26         29.16         5.91 o
  -7   2   9          0.56          3.79         4.22 o
  -6   2   9          2.45         13.90         4.50 o
  -5   2   9        151.19        235.79        11.69 o
  -4   2   9        154.27        181.36         8.41 o
  -3   2   9        455.89        366.49        14.44 o
  -2   2   9       1042.26       1201.76        20.86 o
  -1   2   9       1842.80       1589.43        17.82 o
   0   2   9       1452.58       1529.25        19.02 o
   1   2   9        555.09        546.66        10.45 o
   2   2   9        863.98        980.70        32.89 o
   3   2   9        440.88        619.07        23.80 o
   4   2   9          3.06         41.96         8.42 o
   5   2   9        720.99        629.27        28.45 o
   6   2   9        884.53        697.81        32.15 o
   7   2   9        228.64        250.36        22.30 o
   8   2   9         10.33          2.05        10.15 o
   9   2   9        139.79        135.74        13.01 o
  10   2   9          3.17         -5.59         7.99 o
  11   2   9          0.04          1.27         4.73 o
 -11   3   9        105.55        105.44         7.78 o
 -10   3   9         75.15         61.81         7.94 o
  -9   3   9        148.97        128.00         9.84 o
  -8   3   9          0.47          9.03         5.55 o
  -7   3   9         16.42         15.84         5.70 o
  -6   3   9         88.96        112.40        13.99 o
  -5   3   9       1644.18       1549.56        44.59 o
  -4   3   9       3512.66       3391.53        59.45 o
  -3   3   9        299.88        200.99        15.06 o
  -2   3   9       5225.92       5036.00        49.67 o
  -1   3   9       1426.00       1753.81        28.06 o
   0   3   9       1745.22       1695.90        23.63 o
   1   3   9         58.34         38.11         3.63 o
   2   3   9        132.78        143.14         7.71 o
   3   3   9         86.25         98.57        11.31 o
   4   3   9        594.35        593.95        27.10 o
   5   3   9        394.19        395.22        23.94 o
   6   3   9       2080.94       2108.37        54.16 o
   7   3   9          1.67         22.14         8.12 o
   8   3   9         11.11         43.99         9.69 o
   9   3   9         40.64         44.28         8.68 o
  10   3   9        235.75        243.24        18.69 o
 -11   4   9         21.79         16.97         4.76 o
 -10   4   9         35.47         33.15         6.25 o
  -9   4   9         19.02         30.99         6.73 o
  -8   4   9         54.40         84.71         9.74 o
  -7   4   9          0.02          1.90         5.19 o
  -6   4   9         14.43         22.81         8.91 o
  -5   4   9        494.96        402.43        25.00 o
  -4   4   9        349.28        373.74        22.52 o
  -3   4   9         43.31         51.88         9.73 o
  -2   4   9       3925.23       3695.03        60.74 o
  -1   4   9        915.73        872.83        20.13 o
   0   4   9        741.12        914.31        20.77 o
   1   4   9        444.38        548.31        16.52 o
   2   4   9        432.89        418.66        13.51 o
   3   4   9       1019.59        980.22        28.29 o
   4   4   9        142.67        113.74        11.54 o
   5   4   9       1597.33       1370.64        55.93 o
   6   4   9       1065.06       1200.82        45.99 o
   7   4   9        555.99        459.13        24.36 o
   8   4   9         89.79        102.21        11.96 o
   9   4   9         70.53         72.61         9.70 o
  10   4   9         38.93         26.51         7.94 o
 -10   5   9        116.66         98.70        11.76 o
  -9   5   9         35.14          8.72         5.16 o
  -8   5   9         46.94         33.72         6.32 o
  -7   5   9        140.71        137.26        11.59 o
  -6   5   9        126.81        173.27        11.07 o
  -5   5   9        251.59        285.86        22.33 o
  -4   5   9       5236.31       5029.96        85.43 o
  -3   5   9       1213.99       1126.01        39.65 o
  -2   5   9        129.51         99.68         8.45 o
  -1   5   9         63.16         69.53         7.35 o
   0   5   9        580.22        545.57        19.31 o
   1   5   9         85.37         57.54         6.84 o
   2   5   9        788.86        812.22        22.99 o
   3   5   9        211.03        184.84        16.99 o
   4   5   9        229.13        199.36        14.79 o
   5   5   9         62.16         70.43        10.23 o
   6   5   9        152.54        156.40        18.69 o
   7   5   9        125.27        159.69        13.04 o
   8   5   9        148.99        153.32        13.87 o
   9   5   9         12.27         11.38         7.60 o
  10   5   9          2.26         13.41         8.32 o
 -10   6   9          0.31          3.55         4.56 o
  -9   6   9          5.63         14.56         5.87 o
  -8   6   9        361.04        349.22        22.89 o
  -7   6   9        462.22        420.35        20.86 o
  -6   6   9        345.36        317.26        16.75 o
  -5   6   9         39.23         22.65         6.67 o
  -4   6   9         48.97         74.79        10.49 o
  -3   6   9         18.76         18.85        10.86 o
  -2   6   9         11.51         16.34         5.88 o
  -1   6   9        260.74        288.18        14.49 o
   0   6   9        171.82        141.67        12.57 o
   1   6   9         62.76         73.44         9.95 o
   2   6   9        180.01        132.77        10.73 o
   3   6   9        465.44        403.81        26.07 o
   4   6   9          2.52          5.95         7.67 o
   5   6   9         62.29         59.51         8.96 o
   6   6   9        339.08        305.03        19.64 o
   7   6   9          6.79          8.97         6.02 o
   8   6   9          0.32         10.75         6.53 o
   9   6   9         12.39          6.50         5.86 o
  -9   7   9         33.52         32.35         7.05 o
  -8   7   9        394.62        403.80        22.15 o
  -7   7   9          0.70         -2.99         8.24 o
  -6   7   9         20.32         10.29         6.06 o
  -5   7   9          2.62         17.84         6.62 o
  -4   7   9        129.17        134.80        10.37 o
  -3   7   9        467.67        395.34        16.83 o
  -2   7   9         18.53         50.40         6.43 o
  -1   7   9        110.41        110.00         6.92 o
   0   7   9        315.04        283.78        11.21 o
   1   7   9         41.40         61.40         7.68 o
   2   7   9        116.27        133.19        10.37 o
   3   7   9        421.33        408.73        19.38 o
   4   7   9        141.72        123.71        13.54 o
   5   7   9         33.61         32.37         8.87 o
   6   7   9         81.56         85.18        10.99 o
   7   7   9          4.25          1.97         5.90 o
   8   7   9         76.00        104.23        17.57 o
  -8   8   9         15.52         29.80         5.61 o
  -7   8   9         26.74         44.00         9.65 o
  -6   8   9        201.55        188.86        17.42 o
  -5   8   9        690.38        688.95        22.68 o
  -4   8   9         77.37         83.83         9.80 o
  -3   8   9        351.54        339.21        15.38 o
  -2   8   9         46.01         71.39         9.66 o
  -1   8   9        673.96        575.18        20.70 o
   0   8   9         65.80         55.52         7.96 o
   1   8   9        650.88        659.03        21.95 o
   2   8   9          0.85          6.91         8.81 o
   3   8   9        145.96        168.56        15.03 o
   4   8   9        115.59         94.40        15.69 o
   5   8   9        157.33        190.52        19.26 o
   6   8   9        111.39        157.43        16.25 o
   7   8   9        137.06        154.99        11.13 o
  -7   9   9         94.75        114.99         9.63 o
  -6   9   9         16.17         15.99         7.37 o
  -5   9   9          5.66          8.44         6.44 o
  -4   9   9          7.54         14.00         7.39 o
  -3   9   9          7.58          4.41         7.08 o
  -2   9   9         24.97         45.35         7.80 o
  -1   9   9        377.62        382.50        20.61 o
   0   9   9         22.67         18.18         5.31 o
   1   9   9         14.72         47.99         7.62 o
   2   9   9          6.22         19.60         8.38 o
   3   9   9        368.73        404.70        20.86 o
   4   9   9         27.44         43.57        11.38 o
   5   9   9         16.83         13.12         8.01 o
   6   9   9          0.91          7.83         4.78 o
  -5  10   9         97.04         99.61         9.24 o
  -4  10   9         70.66         84.25         8.25 o
  -3  10   9          0.24          2.49         4.55 o
  -2  10   9        143.07        194.39        11.25 o
  -1  10   9         30.42         20.43         5.11 o
   0  10   9        152.46        156.37        11.91 o
   1  10   9         14.55         18.66         8.20 o
   2  10   9         45.52         26.58         6.20 o
   3  10   9         34.76         29.79         9.28 o
   4  10   9          0.28         -1.56         5.31 o
  -1  11   9         15.91         29.98         8.07 o
   0  11   9        109.15        118.72        13.23 o
 -12   0  10        102.10         93.31        11.85 o
 -10   0  10       1197.43       1244.23        46.14 o
  -8   0  10        617.91        569.32        25.89 o
  -6   0  10         84.37         66.19        10.31 o
  -4   0  10        201.56        291.65        10.63 o
  -2   0  10       4951.14       5622.33        93.53 o
   0   0  10       1007.75       1276.65        16.64 o
   2   0  10      11116.91      11528.29        70.37 o
   4   0  10        226.75        257.07        15.85 o
   6   0  10       1001.51       1030.96        37.80 o
   8   0  10         59.33         46.92        17.29 o
  10   0  10       1125.10        808.94        49.89 o
 -12   1  10         15.50         12.12         4.68 o
 -11   1  10          5.58          4.07         4.34 o
 -10   1  10         22.70         32.66         6.89 o
  -9   1  10         16.09         21.92         7.15 o
  -8   1  10       2942.51       2688.87        36.28 o
  -7   1  10        128.46        114.81         9.63 o
  -6   1  10        148.68        234.42        12.23 o
  -5   1  10         16.10         21.90         4.91 o
  -4   1  10        134.72        267.45         8.66 o
  -3   1  10        682.20        683.40        13.56 o
  -2   1  10        540.05        557.16        11.14 o
  -1   1  10        146.21        215.15         4.92 o
   0   1  10         66.23        122.00         4.10 o
   1   1  10        325.98        340.16         7.11 o
   2   1  10       2981.89       2651.81        25.53 o
   3   1  10        999.42        756.74        20.84 o
   4   1  10       2823.26       2616.89        42.31 o
   5   1  10          0.09         12.81         5.36 o
   6   1  10         31.82         40.98         7.86 o
   7   1  10         98.19        255.69        18.41 o
   8   1  10        519.42        387.19        28.12 o
   9   1  10        264.19        298.66        24.39 o
  10   1  10         34.38         21.24         9.12 o
  11   1  10         19.61         27.33         6.90 o
 -11   2  10         63.11         93.01         8.28 o
 -10   2  10        138.55        173.35         9.95 o
  -9   2  10         13.00         13.15         5.76 o
  -8   2  10        504.83        470.01        18.60 o
  -7   2  10         14.95          6.24         4.99 o
  -6   2  10       1721.89       1468.35        36.38 o
  -5   2  10       1007.31       1037.67        39.63 o
  -4   2  10        576.65        588.34        22.66 o
  -3   2  10          5.20         20.22         5.18 o
  -2   2  10        197.12        114.37        15.48 o
  -1   2  10        222.10        150.03         6.97 o
   0   2  10        937.30       1136.66        17.69 o
   1   2  10         97.84         61.94         4.28 o
   2   2  10       2639.55       2832.02        35.05 o
   3   2  10        142.71        180.86        11.16 o
   4   2  10       2092.36       2065.57        47.99 o
   5   2  10          5.13         10.25         9.72 o
   6   2  10         66.27         39.68         9.30 o
   7   2  10        562.23        555.13        59.11 o
   8   2  10         10.60         19.60         9.71 o
   9   2  10          3.27         20.72        10.30 o
  10   2  10         67.05         42.28        10.11 o
  11   2  10          9.34         11.39         7.50 o
 -11   3  10         22.52         27.98         4.89 o
 -10   3  10         16.26         21.39         6.22 o
  -9   3  10         33.69         46.49         6.83 o
  -8   3  10       2201.02       2060.30        37.08 o
  -7   3  10         17.35         14.31         4.50 o
  -6   3  10        102.32        109.78        13.79 o
  -5   3  10         65.58         44.49         9.30 o
  -4   3  10        609.12        783.18        29.74 o
  -3   3  10        126.68         95.92        11.21 o
  -2   3  10        324.17        335.25        13.61 o
  -1   3  10      14977.02      15901.47       201.65 o
   0   3  10       6257.80       6528.20        63.91 o
   1   3  10       1063.30        944.75        21.53 o
   2   3  10         69.06         69.48         5.36 o
   3   3  10          8.60         10.27         6.10 o
   4   3  10         11.05         22.50         7.79 o
   5   3  10       1237.44       1172.83        41.09 o
   6   3  10        278.15        238.81        16.27 o
   7   3  10        298.96        269.37        18.93 o
   8   3  10        301.32        358.47        27.66 o
   9   3  10          0.86          0.56         7.80 o
  10   3  10         85.13        101.40        13.46 o
 -11   4  10         12.36         22.75         4.92 o
 -10   4  10          1.48          2.72         4.93 o
  -9   4  10        362.31        339.90        16.66 o
  -8   4  10       1101.81       1097.78        34.83 o
  -7   4  10         23.59         16.64         6.17 o
  -6   4  10          0.04         15.33         8.08 o
  -5   4  10        145.18        150.21        12.61 o
  -4   4  10        812.84        757.29        31.80 o
  -3   4  10          7.65          3.86         6.47 o
  -2   4  10       4984.09       4918.51       105.16 o
  -1   4  10       1474.73       1360.22        33.57 o
   0   4  10         69.06        150.64         9.40 o
   1   4  10         29.24         51.41         6.29 o
   2   4  10       2031.16       2162.25        33.05 o
   3   4  10          3.99         12.80         5.82 o
   4   4  10          5.38          8.45         7.04 o
   5   4  10        373.97        333.18        22.58 o
   6   4  10       1207.49       1210.07        46.96 o
   7   4  10        116.89        168.43        15.91 o
   8   4  10         33.82         49.91        13.74 o
   9   4  10          0.09          9.32         9.36 o
  10   4  10         61.17         40.59         8.46 o
 -10   5  10        137.17        135.04        12.71 o
  -9   5  10        340.71        321.40        13.23 o
  -8   5  10         56.62         53.81         7.83 o
  -7   5  10         16.21          8.25         5.85 o
  -6   5  10         66.95         67.25         7.14 o
  -5   5  10          8.92         12.57         6.07 o
  -4   5  10        412.01        517.75        28.42 o
  -3   5  10        314.64        333.74        22.37 o
  -2   5  10        141.07        194.70        13.37 o
  -1   5  10        954.86       1073.75        25.63 o
   0   5  10        159.63        167.88        10.63 o
   1   5  10        290.76        264.43        13.38 o
   2   5  10         48.65         38.23         6.02 o
   3   5  10        508.18        531.25        30.81 o
   4   5  10          7.66         11.45         6.44 o
   5   5  10        300.10        232.92        17.32 o
   6   5  10        428.49        471.11        30.47 o
   7   5  10        757.90        827.52        32.14 o
   8   5  10          4.77         -1.67         8.41 o
   9   5  10        106.72        128.61        14.79 o
  10   5  10         23.79         38.02         9.89 o
 -10   6  10          5.72         13.77         7.92 o
  -9   6  10         80.50         62.45         8.05 o
  -8   6  10         31.73         48.00         8.45 o
  -7   6  10        109.22         87.51        10.92 o
  -6   6  10         84.47         85.35         9.81 o
  -5   6  10        202.70        179.63        13.00 o
  -4   6  10          0.43          0.06         5.36 o
  -3   6  10          5.91          7.28         7.22 o
  -2   6  10        608.13        506.98        22.37 o
  -1   6  10        924.70        896.08        29.30 o
   0   6  10        964.10        977.24        26.33 o
   1   6  10        230.20        160.61        13.43 o
   2   6  10        116.51        100.60        11.16 o
   3   6  10        121.08        108.33        10.55 o
   4   6  10          3.17          4.51         7.81 o
   5   6  10        144.58        143.05        14.40 o
   6   6  10         80.07         90.02        15.46 o
   7   6  10          0.45         12.24         7.11 o
   8   6  10         29.35         32.33        10.03 o
   9   6  10          8.86         -1.50         5.53 o
  -9   7  10          2.58          5.07         8.95 o
  -8   7  10          0.47         18.13         7.83 o
  -7   7  10          6.89          3.76         5.83 o
  -6   7  10         65.89         81.43         9.28 o
  -5   7  10        109.75         97.14        10.37 o
  -4   7  10         29.96         29.02         5.97 o
  -3   7  10         94.42         73.78         8.39 o
  -2   7  10        410.46        382.21        13.98 o
  -1   7  10        489.76        465.25        15.27 o
   0   7  10         20.11         33.52         5.97 o
   1   7  10        114.76         96.41         8.29 o
   2   7  10         83.79         81.86        10.18 o
   3   7  10          0.82         31.27         9.04 o
   4   7  10         10.40         16.48         9.95 o
   5   7  10        111.37         75.60        14.63 o
   6   7  10          1.06          2.14         8.94 o
   7   7  10         63.95         81.18        10.28 o
   8   7  10         68.17         99.40        11.97 o
  -8   8  10        226.00        210.91        12.23 o
  -7   8  10         11.81         28.70         8.71 o
  -6   8  10         55.06         67.98        12.42 o
  -5   8  10        140.83        141.69        11.56 o
  -4   8  10         64.30         67.40         8.93 o
  -3   8  10          1.20         13.11         6.30 o
  -2   8  10        618.10        574.19        22.06 o
  -1   8  10         61.33         55.14         8.15 o
   0   8  10        761.15        689.18        22.39 o
   1   8  10        174.57        163.88        10.71 o
   2   8  10         29.84         29.89         6.74 o
   3   8  10        210.28        180.56        15.79 o
   4   8  10         17.14         17.09        10.80 o
   5   8  10         77.56         65.87        12.90 o
   6   8  10        544.80        591.81        23.23 o
   7   8  10         17.42         25.41         6.21 o
  -7   9  10         37.19         40.22         6.53 o
  -6   9  10         43.98         88.57        21.57 o
  -5   9  10         62.23         68.05         9.17 o
  -4   9  10         39.84         46.72         9.08 o
  -3   9  10         68.41         56.90         9.94 o
  -2   9  10         10.24         21.13         8.15 o
  -1   9  10          1.60          8.69         7.30 o
   0   9  10         39.92         34.08         6.42 o
   1   9  10          3.15          7.29         6.53 o
   2   9  10          1.94         -0.11         8.22 o
   3   9  10        238.21        255.39        27.21 o
   4   9  10         34.58         35.71        13.54 o
   5   9  10          0.03         -1.52         7.11 o
   6   9  10         26.16         22.19         5.57 o
  -5  10  10          3.90         10.89         4.96 o
  -4  10  10         13.46         32.46         6.19 o
  -3  10  10          4.42          9.67         3.18 o
  -2  10  10        429.93        497.73        14.56 o
  -1  10  10         51.78         51.28         7.06 o
   0  10  10        218.36        226.58        13.46 o
   1  10  10         23.03         18.27         8.01 o
   2  10  10         43.92         60.95         7.65 o
   3  10  10          3.87          4.63         6.74 o
   4  10  10          0.93          3.64         5.24 o
 -11   0  11        169.22        181.45        12.81 o
  -9   0  11         37.59         35.36         8.92 o
  -7   0  11        313.75        238.43        19.07 o
  -5   0  11       2122.99       1976.41       149.19 o
  -3   0  11       2598.62       2434.53        60.87 o
  -1   0  11       2101.00       1818.88        28.84 o
   1   0  11       1885.97       1330.82        23.98 o
   3   0  11       3207.28       4304.27        88.95 o
   5   0  11         11.98         14.80        10.59 o
   7   0  11        415.38        352.25        36.83 o
   9   0  11        171.44        208.63        29.97 o
  11   0  11        292.63        221.27        20.14 o
 -11   1  11          9.38         18.70         4.92 o
 -10   1  11         19.60         18.19         5.12 o
  -9   1  11        364.64        327.99        18.25 o
  -8   1  11         45.71         91.50         7.98 o
  -7   1  11       1231.61       1058.33        40.49 o
  -6   1  11         66.16         67.28         6.63 o
  -5   1  11        365.81        353.35        22.59 o
  -4   1  11        347.54        415.83        10.74 o
  -3   1  11        983.23        925.93        16.48 o
  -2   1  11         42.40         26.41         3.50 o
  -1   1  11       3083.13       3344.97        27.85 o
   0   1  11        761.09        870.51        12.22 o
   1   1  11          0.96         20.62         2.70 o
   2   1  11       1893.49       1575.02        30.85 o
   3   1  11        723.24       1084.75        25.26 o
   4   1  11        947.27        948.64        26.19 o
   5   1  11         95.98        135.95        11.35 o
   6   1  11        103.85        117.63        11.87 o
   7   1  11       3469.02       3394.57        79.75 o
   8   1  11          5.61         19.82         9.44 o
   9   1  11         85.48         89.90        26.05 o
  10   1  11          4.37          4.72         7.41 o
  11   1  11        363.87        432.18        18.96 o
 -11   2  11        189.17        157.07         9.80 o
 -10   2  11         33.01         25.62         5.50 o
  -9   2  11          9.85          8.70         5.09 o
  -8   2  11        327.98        305.29        15.17 o
  -7   2  11         33.82         16.68         5.95 o
  -6   2  11       1200.22       1130.17        49.19 o
  -5   2  11        210.42        178.73        12.80 o
  -4   2  11       2308.70       2272.37        39.16 o
  -3   2  11        204.41        235.46        12.53 o
  -2   2  11         42.53         64.68         8.59 o
  -1   2  11         87.15        168.10         7.88 o
   0   2  11       3912.24       3877.44        35.43 o
   1   2  11        112.12        136.21         6.30 o
   2   2  11        120.14        218.66         8.67 o
   3   2  11       1887.36       1948.31        44.00 o
   4   2  11        567.82        551.77        33.25 o
   5   2  11        101.77         65.20        10.37 o
   6   2  11          9.57          8.77         5.67 o
   7   2  11        666.65        740.65        38.38 o
   8   2  11          2.68         -1.81         8.82 o
   9   2  11        759.64        848.11        39.28 o
  10   2  11          1.85          2.82         7.54 o
 -11   3  11          1.74          0.40         3.59 o
 -10   3  11         83.59         87.46         8.97 o
  -9   3  11         26.25         29.46         5.95 o
  -8   3  11       1690.20       1832.31        38.99 o
  -7   3  11         37.67         47.65         8.88 o
  -6   3  11        212.96        199.00        18.46 o
  -5   3  11        285.89        341.20        17.36 o
  -4   3  11       2131.01       2203.32        67.27 o
  -3   3  11        192.85        115.34        12.26 o
  -2   3  11          0.05          5.23         5.97 o
  -1   3  11       1285.91       1341.84        21.87 o
   0   3  11         50.75         58.21         5.87 o
   1   3  11          3.15         54.84         4.82 o
   2   3  11         41.60         57.64         5.01 o
   3   3  11         31.73         50.91        16.17 o
   4   3  11       1110.71       1085.81        37.79 o
   5   3  11          1.70          5.05         7.40 o
   6   3  11         33.11         44.17         6.07 o
   7   3  11        304.08        247.93        23.43 o
   8   3  11        114.57        143.92        18.38 o
   9   3  11         81.22         93.54        14.70 o
  10   3  11        224.90        224.78        17.48 o
 -11   4  11        258.88        241.22        14.73 o
 -10   4  11          1.33         -4.54         4.75 o
  -9   4  11         91.57        117.55        10.63 o
  -8   4  11        265.22        299.46        19.02 o
  -7   4  11         16.04         24.08         6.71 o
  -6   4  11       1240.92       1142.94        43.22 o
  -5   4  11          8.47          7.93         5.17 o
  -4   4  11        894.12        826.81        33.64 o
  -3   4  11        367.06        334.86        21.15 o
  -2   4  11         19.11         35.87        10.96 o
  -1   4  11        279.66        255.36        11.61 o
   0   4  11       2863.62       2635.99        36.41 o
   1   4  11        343.91        320.70        15.61 o
   2   4  11         93.91        111.73         7.56 o
   3   4  11         13.99         28.75         5.81 o
   4   4  11        449.21        346.27        18.85 o
   5   4  11        451.92        431.90        21.99 o
   6   4  11        438.13        432.81        23.88 o
   7   4  11        982.94        950.48        34.78 o
   8   4  11         63.79        116.74        16.87 o
   9   4  11        106.92         83.26        13.45 o
  10   4  11         38.28        104.78        12.79 o
 -10   5  11        315.13        301.71        13.59 o
  -9   5  11         58.01         93.17         9.60 o
  -8   5  11        137.38        152.99        11.65 o
  -7   5  11        200.73        196.17        11.97 o
  -6   5  11         13.88         24.11         6.07 o
  -5   5  11         76.12         74.16         8.63 o
  -4   5  11          4.15         16.76         7.97 o
  -3   5  11          0.47          9.66         6.61 o
  -2   5  11        569.87        576.21        28.63 o
  -1   5  11         26.13         58.15         7.15 o
   0   5  11        335.79        424.09        20.23 o
   1   5  11         29.16         21.22         5.14 o
   2   5  11          1.75          9.82         4.29 o
   3   5  11          4.58          9.37         6.90 o
   4   5  11          1.43          7.60         6.93 o
   5   5  11       1174.21       1100.64        45.12 o
   6   5  11        303.48        294.16        29.17 o
   7   5  11          3.84          7.56         7.51 o
   8   5  11          2.76          3.68         9.27 o
   9   5  11          8.08         14.27         7.73 o
 -10   6  11        100.78         79.82        12.36 o
  -9   6  11          7.36          4.24         4.09 o
  -8   6  11         15.90         12.36         5.85 o
  -7   6  11        241.05        219.99        15.78 o
  -6   6  11        110.51        104.74        10.57 o
  -5   6  11        698.36        585.87        22.05 o
  -4   6  11        226.13        216.68        16.18 o
  -3   6  11        347.69        329.75        23.56 o
  -2   6  11        329.36        312.56        22.75 o
  -1   6  11        852.26        843.16        24.64 o
   0   6  11       1772.24       1609.27        47.30 o
   1   6  11         10.34         30.44         7.52 o
   2   6  11        284.35        269.21        24.80 o
   3   6  11         36.58         30.72         8.29 o
   4   6  11         27.47         12.87         8.73 o
   5   6  11        256.43        259.77        23.83 o
   6   6  11        357.90        394.95        27.87 o
   7   6  11         30.11         26.83         8.26 o
   8   6  11          3.67          4.56         7.64 o
   9   6  11          5.23         -2.04         5.10 o
  -9   7  11         28.33         29.97         9.42 o
  -8   7  11         88.56         86.98        10.79 o
  -7   7  11         31.81         33.17         7.62 o
  -6   7  11        424.90        429.60        21.01 o
  -5   7  11        334.20        338.97        17.54 o
  -4   7  11        140.97        167.32        12.84 o
  -3   7  11        141.44        124.47        10.13 o
  -2   7  11         89.25         76.71         7.16 o
  -1   7  11        412.88        366.53        13.88 o
   0   7  11        493.18        431.57        16.13 o
   1   7  11          2.31          9.48         5.03 o
   2   7  11         14.43          9.54         6.36 o
   3   7  11       1071.79        951.13        34.42 o
   4   7  11        361.28        324.81        26.62 o
   5   7  11         10.47         23.99        10.70 o
   6   7  11          5.40          5.57         8.94 o
   7   7  11          1.31          8.37         6.26 o
   8   7  11          0.12          1.12         6.18 o
  -8   8  11         37.28         45.17         5.79 o
  -7   8  11        139.91        130.88        13.12 o
  -6   8  11        120.70        132.06        11.11 o
  -5   8  11         69.44         77.06         9.20 o
  -4   8  11        259.73        240.20        14.54 o
  -3   8  11          7.21         -3.26         7.16 o
  -2   8  11         17.48         17.23         6.16 o
  -1   8  11        176.46        150.00        11.35 o
   0   8  11         14.97          2.66         6.16 o
   1   8  11       1067.62        984.36        24.04 o
   2   8  11         81.95        100.69        12.94 o
   3   8  11         84.48         80.98        11.96 o
   4   8  11         28.36         19.12        10.21 o
   5   8  11         17.52         12.34         9.58 o
   6   8  11         59.48         77.86         8.33 o
   7   8  11         10.81         10.42         6.18 o
  -6   9  11         29.00         27.17         7.23 o
  -5   9  11          4.12          3.51         6.95 o
  -4   9  11         46.11         44.00         7.15 o
  -3   9  11        116.11        100.89        11.30 o
  -2   9  11         37.40         33.30         8.64 o
  -1   9  11          0.08          5.31         9.01 o
   0   9  11         72.92         86.21         8.84 o
   1   9  11         19.98          9.67         7.03 o
   2   9  11          3.60          3.49         5.89 o
   3   9  11        524.87        560.92        30.05 o
   4   9  11          1.91          7.21         8.03 o
   5   9  11         13.01         13.94         6.69 o
   6   9  11         18.21         17.45         5.59 o
  -4  10  11         59.77         50.68         6.53 o
  -3  10  11          4.05         15.74         3.66 o
  -2  10  11        132.15        147.92         8.37 o
  -1  10  11         79.65        100.75         9.62 o
   0  10  11         24.95         36.92         7.16 o
   1  10  11         37.90         33.72         8.47 o
   2  10  11          3.34          5.91         4.71 o
   3  10  11          8.40         18.20         9.58 o
   4  10  11          1.06         -4.47         6.80 o
 -10   0  12          2.04         11.55         8.47 o
  -8   0  12        322.78        275.45        18.77 o
  -6   0  12        986.68       1093.47        92.79 o
  -4   0  12        926.78        880.13        23.47 o
  -2   0  12        904.22        882.31        26.48 o
   0   0  12       2861.70       3127.64        39.51 o
   2   0  12      12099.22      13333.22       107.00 o
   4   0  12         81.92         78.52        15.35 o
   6   0  12       3201.89       2854.83        95.08 o
   8   0  12         24.77         23.67        15.62 o
  10   0  12       1033.48       1147.18        57.25 o
 -11   1  12          0.22         -1.07         3.63 o
 -10   1  12          0.91          2.41         5.07 o
  -9   1  12        727.74        718.79        25.91 o
  -8   1  12        833.84        849.06        20.68 o
  -7   1  12         10.09         32.26         7.84 o
  -6   1  12          8.73         17.08         5.50 o
  -5   1  12       1168.85       1156.12        37.73 o
  -4   1  12       2571.96       2535.15        34.05 o
  -3   1  12       1103.60       1096.36        21.30 o
  -2   1  12        131.37        125.24         6.25 o
  -1   1  12       5972.16       6090.76        30.57 o
   0   1  12       7957.35       7765.56        39.94 o
   1   1  12         21.09         53.19         3.54 o
   2   1  12       4778.40       4827.08        94.34 o
   3   1  12       4951.99       4675.40        52.78 o
   4   1  12        741.01        960.96        34.43 o
   5   1  12          2.61          3.83         6.36 o
   6   1  12        854.63        835.09        36.76 o
   7   1  12       1108.63       1050.98        45.42 o
   8   1  12        320.79        253.33        24.49 o
   9   1  12         97.89         55.42        12.74 o
  10   1  12         19.28         25.47         8.82 o
 -11   2  12        179.34        180.33        10.07 o
 -10   2  12        719.39        661.72        16.76 o
  -9   2  12        363.84        303.83        13.49 o
  -8   2  12        450.91        455.87        16.64 o
  -7   2  12         49.01         35.60         6.36 o
  -6   2  12         25.40         27.55         6.95 o
  -5   2  12        546.47        533.22        22.32 o
  -4   2  12       3072.65       2994.52        46.05 o
  -3   2  12        187.75        174.68        11.28 o
  -2   2  12          5.76          3.68        10.28 o
  -1   2  12       1852.59       1938.67        50.86 o
   0   2  12       1956.05       1843.85        20.63 o
   1   2  12        171.53        160.63         6.99 o
   2   2  12        694.34        824.11        19.32 o
   3   2  12         10.45         71.59         8.30 o
   4   2  12        231.61        284.91        15.66 o
   5   2  12          0.09         37.83         7.40 o
   6   2  12         95.90        108.26        14.04 o
   7   2  12         67.59         56.06        13.23 o
   8   2  12         77.83         54.27        13.15 o
   9   2  12         54.13         40.78        11.38 o
  10   2  12          8.93          6.94         7.18 o
 -11   3  12         24.79         15.80         4.73 o
 -10   3  12        108.83        103.45         9.38 o
  -9   3  12         31.31         47.73         7.80 o
  -8   3  12       1252.91       1285.27        38.72 o
  -7   3  12         71.75         56.00         9.68 o
  -6   3  12        319.24        311.19        22.44 o
  -5   3  12        390.03        403.02        19.04 o
  -4   3  12        827.50        891.87        33.26 o
  -3   3  12          3.19          6.27         5.93 o
  -2   3  12        116.31        124.38        12.48 o
  -1   3  12       1576.53       1609.63        28.71 o
   0   3  12       1298.01       1161.82        22.38 o
   1   3  12       2851.47       2820.11        47.79 o
   2   3  12         60.87         51.09         5.33 o
   3   3  12       1645.58       1480.73        53.06 o
   4   3  12       1328.86       1310.79        49.16 o
   5   3  12         26.54         51.45        10.36 o
   6   3  12        272.83        222.28        16.91 o
   7   3  12        189.57        186.78        20.95 o
   8   3  12        452.14        447.10        30.37 o
   9   3  12          1.78          9.71         8.73 o
  10   3  12          3.38         29.79        11.93 o
 -11   4  12          0.61         -1.57         5.39 o
 -10   4  12         66.42         47.38         7.67 o
  -9   4  12          4.73         13.98         5.71 o
  -8   4  12        704.66        664.77        27.09 o
  -7   4  12        764.78        666.20        27.57 o
  -6   4  12        759.74        691.29        21.38 o
  -5   4  12        426.02        356.46        19.28 o
  -4   4  12        236.15        193.67        17.47 o
  -3   4  12        866.12        818.93        32.96 o
  -2   4  12          1.45          9.90         6.48 o
  -1   4  12         20.02         17.36         4.52 o
   0   4  12        144.13        152.67        11.15 o
   1   4  12         60.48         51.19         6.62 o
   2   4  12         35.10         45.30         5.43 o
   3   4  12       1305.94       1377.35        76.47 o
   4   4  12         12.00         21.40         5.83 o
   5   4  12          6.64         16.20         5.37 o
   6   4  12        456.88        418.40        23.66 o
   7   4  12          0.25         -3.02         7.37 o
   8   4  12         32.97         49.88        12.72 o
   9   4  12        430.05        577.25        29.69 o
  10   4  12        245.06        317.83        17.43 o
 -10   5  12         57.24         52.20         7.00 o
  -9   5  12        241.90        215.39        12.49 o
  -8   5  12        619.62        627.70        21.78 o
  -7   5  12        437.07        426.07        17.01 o
  -6   5  12         68.44         52.35         8.66 o
  -5   5  12         98.09        106.00         7.17 o
  -4   5  12        568.43        524.08        29.21 o
  -3   5  12        114.22        131.76        15.40 o
  -2   5  12          6.02         20.57         8.61 o
  -1   5  12       4295.23       3718.36        56.53 o
   0   5  12       2086.04       2196.38        44.30 o
   1   5  12        144.24        104.86         8.98 o
   2   5  12         73.73         77.77         9.43 o
   3   5  12        652.52        610.34        40.30 o
   4   5  12        267.51        282.49        14.31 o
   5   5  12          1.00          3.04         6.93 o
   6   5  12         27.09         24.35         8.71 o
   7   5  12         31.08         32.91         9.15 o
   8   5  12         15.54         30.72        10.89 o
   9   5  12         12.64         27.13         8.23 o
 -10   6  12          3.20          3.60         6.18 o
  -9   6  12        206.74        170.67         9.50 o
  -8   6  12        346.64        356.33        17.31 o
  -7   6  12         91.53        119.30        11.90 o
  -6   6  12          6.76         10.84         6.90 o
  -5   6  12        143.63        149.25        10.84 o
  -4   6  12        174.99        187.50        15.36 o
  -3   6  12        176.82        186.85        11.71 o
  -2   6  12       1004.48       1015.99        40.54 o
  -1   6  12         35.75         45.38         7.92 o
   0   6  12         47.78         53.24         7.35 o
   1   6  12        711.64        605.99        25.43 o
   2   6  12          0.24          0.30         4.68 o
   3   6  12        971.15        865.75        32.79 o
   4   6  12          3.24          9.12        13.04 o
   5   6  12         62.43         61.54        13.56 o
   6   6  12          3.59          2.08         7.45 o
   7   6  12         57.45         49.66         9.57 o
   8   6  12         48.94         48.21        10.56 o
   9   6  12         23.48         45.24         7.58 o
  -9   7  12         17.92         15.53         7.13 o
  -8   7  12         62.36         57.52         7.39 o
  -7   7  12        126.06        115.10        10.88 o
  -6   7  12        346.30        317.20        18.37 o
  -5   7  12        692.28        656.64        27.18 o
  -4   7  12        134.80        106.83        12.61 o
  -3   7  12         42.19         30.19         6.55 o
  -2   7  12         80.50         60.86         6.59 o
  -1   7  12         19.18         18.13         4.97 o
   0   7  12          9.64         18.97         5.39 o
   1   7  12        358.82        342.48        14.56 o
   2   7  12        795.94        713.00        30.12 o
   3   7  12        451.94        388.83        22.83 o
   4   7  12        115.23        122.80        17.56 o
   5   7  12         43.02         43.42        11.85 o
   6   7  12          0.30          6.34         7.63 o
   7   7  12         43.66         54.82         8.74 o
   8   7  12         64.75         58.66         8.84 o
  -8   8  12        123.77        124.25        14.92 o
  -7   8  12          0.62          6.56         6.91 o
  -6   8  12          0.23          6.87         6.11 o
  -5   8  12         22.88         24.64         7.16 o
  -4   8  12          6.44         11.33         6.41 o
  -3   8  12          7.67          9.54         7.30 o
  -2   8  12          3.32          3.21         6.78 o
  -1   8  12         94.60         93.50         9.72 o
   0   8  12         70.58         65.63         8.49 o
   1   8  12        313.21        285.06        14.88 o
   2   8  12         82.99         73.74        11.67 o
   3   8  12         17.68         19.73         7.99 o
   4   8  12         52.49         38.26         9.12 o
   5   8  12         46.05         54.18        12.18 o
   6   8  12        395.05        400.93        19.14 o
   7   8  12          0.09          6.02         5.57 o
  -6   9  12          0.77          1.23         5.89 o
  -5   9  12         45.08         60.75        10.29 o
  -4   9  12         45.00         49.44         7.15 o
  -3   9  12         31.39         26.51         7.78 o
  -2   9  12        100.14        100.50        14.57 o
  -1   9  12          3.55          7.02         6.80 o
   0   9  12          0.60          7.19         5.38 o
   1   9  12         68.15         66.56         8.72 o
   2   9  12         95.50         89.55        11.10 o
   3   9  12         13.28         32.57        10.52 o
   4   9  12        106.89        132.19        14.75 o
   5   9  12          3.76         -2.39         4.91 o
  -4  10  12          5.40          8.21         5.55 o
  -3  10  12         10.62         13.49         3.86 o
  -2  10  12        135.22        126.68         7.71 o
  -1  10  12          9.60         12.46         5.77 o
   0  10  12         21.68         30.08         6.48 o
   1  10  12          4.33         14.47         5.55 o
   2  10  12         72.50         64.97         6.88 o
   3  10  12          9.76          9.01         7.89 o
 -11   0  13         35.72         49.72         7.56 o
  -9   0  13         21.40          6.33         7.73 o
  -7   0  13        103.32        178.77        25.70 o
  -5   0  13        504.48        499.24        35.48 o
  -3   0  13        229.67        254.97        12.06 o
  -1   0  13       8240.19       9643.76       170.83 o
   1   0  13       2064.40       1850.57        43.49 o
   3   0  13      14734.88      14783.44       126.45 o
   5   0  13        979.00        876.90        50.93 o
   7   0  13        631.24        532.73        46.31 o
   9   0  13         72.82         93.65        21.22 o
 -11   1  13         10.34         20.15         6.10 o
 -10   1  13         44.62         45.26         5.84 o
  -9   1  13        305.26        338.13        18.19 o
  -8   1  13        233.51        254.60        12.86 o
  -7   1  13        187.26        189.42        18.31 o
  -6   1  13        375.00        344.70        32.33 o
  -5   1  13        401.41        459.38        23.02 o
  -4   1  13          5.13         55.15         5.45 o
  -3   1  13       2601.49       2554.95        33.50 o
  -2   1  13       8057.89       7608.71        65.99 o
  -1   1  13          2.82         43.35         3.34 o
   0   1  13       2352.58       2414.64        30.77 o
   1   1  13       2837.29       2920.19        25.38 o
   2   1  13       3836.15       3744.90        32.21 o
   3   1  13       1853.85       1566.13        34.31 o
   4   1  13        945.43        948.07        28.54 o
   5   1  13        521.01        532.40        28.31 o
   6   1  13         52.21         57.98        19.04 o
   7   1  13          2.04          6.78         8.47 o
   8   1  13         25.24         63.61        14.21 o
   9   1  13         45.16         26.60        10.00 o
  10   1  13         26.69         17.96         7.97 o
 -11   2  13          7.26         15.44         5.58 o
 -10   2  13        389.91        421.03        16.22 o
  -9   2  13        260.06        239.18        13.42 o
  -8   2  13        201.29        199.13        12.16 o
  -7   2  13        413.01        334.26        17.12 o
  -6   2  13        207.04        221.15        14.99 o
  -5   2  13       3178.01       3067.26        71.69 o
  -4   2  13        405.92        385.82        14.78 o
  -3   2  13          6.88         14.12         6.23 o
  -2   2  13       1547.68       1733.46        57.52 o
  -1   2  13        217.03        234.39         8.66 o
   0   2  13          7.87         12.83         3.23 o
   1   2  13        116.71         86.51         5.57 o
   2   2  13          0.28         28.62         4.48 o
   3   2  13       2481.57       2353.17        42.05 o
   4   2  13         29.19         42.97         7.56 o
   5   2  13        552.42        620.02        24.53 o
   6   2  13        440.89        532.83        21.57 o
   7   2  13         11.39         24.36        10.81 o
   8   2  13        140.78        180.72        31.86 o
   9   2  13         19.44         22.96         9.87 o
  10   2  13         19.63         44.72         9.25 o
 -11   3  13        132.59        116.98         8.91 o
 -10   3  13         55.70         55.86         8.60 o
  -9   3  13          7.13         15.36         7.59 o
  -8   3  13        551.68        516.34        21.90 o
  -7   3  13        451.85        531.51        24.69 o
  -6   3  13       1248.25       1238.35       132.73 o
  -5   3  13        623.24        544.81        22.25 o
  -4   3  13        453.12        532.41        26.53 o
  -3   3  13         91.21         87.19        11.56 o
  -2   3  13        114.61        113.19        17.49 o
  -1   3  13        399.37        425.26        13.84 o
   0   3  13        689.83        611.47        15.28 o
   1   3  13        271.50        219.33         8.69 o
   2   3  13        293.09        285.99        11.18 o
   3   3  13          0.25          3.56         4.67 o
   4   3  13        608.91        543.33        50.00 o
   5   3  13       2141.48       1982.33        71.43 o
   6   3  13        104.03        110.53        13.01 o
   7   3  13         12.54         30.15        11.21 o
   8   3  13         56.28         48.33        12.81 o
   9   3  13         69.43         83.97        13.61 o
  10   3  13        268.68        370.00        20.32 o
 -10   4  13          0.69          8.84         5.65 o
  -9   4  13        251.51        235.05        16.35 o
  -8   4  13          1.99         11.64         8.35 o
  -7   4  13        349.50        363.31        21.61 o
  -6   4  13         67.53         92.62        12.28 o
  -5   4  13       1802.19       1796.31        42.18 o
  -4   4  13        496.85        482.59        27.03 o
  -3   4  13        351.24        281.54        23.61 o
  -2   4  13          3.42          4.36         6.78 o
  -1   4  13          3.85          6.29         4.67 o
   0   4  13        455.09        448.36        18.76 o
   1   4  13       1320.30       1253.02        27.48 o
   2   4  13        180.40        132.02        10.92 o
   3   4  13         88.11        102.10         9.54 o
   4   4  13        129.51        126.76        10.57 o
   5   4  13        186.19        173.77        15.04 o
   6   4  13         61.28         72.37         9.33 o
   7   4  13         23.97         24.53         9.06 o
   8   4  13          0.65          7.55         8.80 o
   9   4  13          0.49         23.53         9.29 o
  10   4  13        154.07        214.11        13.76 o
 -10   5  13          0.02          3.71         4.28 o
  -9   5  13        231.88        203.50        14.39 o
  -8   5  13         24.36         32.67        10.70 o
  -7   5  13        154.02        169.26        12.97 o
  -6   5  13        113.87         94.64        10.45 o
  -5   5  13        249.65        233.71        11.76 o
  -4   5  13       1094.34       1032.41        40.76 o
  -3   5  13         29.11         42.19        10.35 o
  -2   5  13       1478.39       1439.15        46.34 o
  -1   5  13        661.69        644.08        24.07 o
   0   5  13        181.92        202.31        14.14 o
   1   5  13        180.63        165.95        11.32 o
   2   5  13        126.42        106.62        13.19 o
   3   5  13         35.60         12.34         7.24 o
   4   5  13        895.47        763.45        30.17 o
   5   5  13        261.48        237.77        18.10 o
   6   5  13         22.82          8.69         6.31 o
   7   5  13         75.15         76.66        11.49 o
   8   5  13         48.89         43.75        11.36 o
   9   5  13          2.02         -1.59         6.03 o
  -9   6  13        234.98        245.48        16.22 o
  -8   6  13         91.87        102.07        10.44 o
  -7   6  13        347.12        301.24        17.93 o
  -6   6  13         20.86          6.56         6.57 o
  -5   6  13          3.85         20.07         5.96 o
  -4   6  13         50.51         52.06         8.14 o
  -3   6  13         40.58         39.45         7.64 o
  -2   6  13        129.57        105.61        14.52 o
  -1   6  13        510.18        460.46        27.94 o
   0   6  13         28.26         26.09         6.79 o
   1   6  13        217.60        154.02        13.49 o
   2   6  13         55.09         61.16        10.74 o
   3   6  13          1.68         27.99         9.11 o
   4   6  13        120.30         92.40        12.49 o
   5   6  13        104.06         83.11        15.43 o
   6   6  13         50.33         40.22         9.68 o
   7   6  13         39.91         50.42         9.96 o
   8   6  13          1.00          1.89         6.98 o
  -9   7  13         11.16         12.69         6.84 o
  -8   7  13          2.78         12.10         5.03 o
  -7   7  13          3.77         16.28         8.67 o
  -6   7  13        179.18        165.85        17.09 o
  -5   7  13        243.47        238.11        17.43 o
  -4   7  13          4.10         10.60         7.22 o
  -3   7  13         19.02         22.13         8.40 o
  -2   7  13        111.26        103.40         9.65 o
  -1   7  13         52.88         36.75         5.68 o
   0   7  13       1193.83       1195.55        26.45 o
   1   7  13         40.21         45.45         7.37 o
   2   7  13        156.51        125.31        14.11 o
   3   7  13          2.96         27.74         9.27 o
   4   7  13         38.74         36.12        12.14 o
   5   7  13         21.24         30.56        18.65 o
   6   7  13         99.93        103.71         9.98 o
   7   7  13        187.56        167.37        12.60 o
   8   7  13         12.38          5.77         6.40 o
  -8   8  13         22.98         24.55         8.25 o
  -7   8  13         19.77         33.78         5.81 o
  -6   8  13          0.83          3.14         5.76 o
  -5   8  13        386.97        362.97        16.43 o
  -4   8  13         16.99         25.23         5.86 o
  -3   8  13        454.79        437.61        22.03 o
  -2   8  13          1.06          4.58         6.13 o
  -1   8  13        394.93        373.35        18.93 o
   0   8  13          4.91          6.12         5.77 o
   1   8  13          7.52         12.14         7.77 o
   2   8  13          7.70          2.47         7.41 o
   3   8  13          1.80          8.40         7.33 o
   4   8  13          0.00         -2.53         7.14 o
   5   8  13         15.33         23.30         7.73 o
   6   8  13          7.01          4.37         4.29 o
   7   8  13        179.10        205.38        19.50 o
  -6   9  13         39.27         45.02         7.56 o
  -5   9  13         90.31        129.63        12.58 o
  -4   9  13          0.40          4.47         5.15 o
  -3   9  13         89.81        141.04        12.85 o
  -2   9  13         79.88         71.89        10.59 o
  -1   9  13          1.84          6.57         9.55 o
   0   9  13        159.46        177.58        13.91 o
   1   9  13         52.02         49.85         7.69 o
   2   9  13          2.22         -1.37         6.82 o
   3   9  13          3.01          2.71         6.01 o
   4   9  13         63.56         36.31         9.00 o
   5   9  13          0.08         -3.78         3.78 o
  -4  10  13         16.80         13.15         5.27 o
  -3  10  13         74.00        102.00         7.36 o
  -2  10  13          7.07         10.54         5.05 o
  -1  10  13         17.21         16.18         4.65 o
   0  10  13         22.59         20.34         4.62 o
   1  10  13          7.11          6.61         5.72 o
   2  10  13          0.06         14.39         4.41 o
   3  10  13        124.61        145.62        15.65 o
 -10   0  14        223.80        265.18        20.82 o
  -8   0  14       1347.46       1237.12        47.64 o
  -6   0  14        950.16        779.06        48.96 o
  -4   0  14       1076.23       1228.43        35.70 o
  -2   0  14       6093.55       7187.69       117.25 o
   0   0  14        390.39        583.19        15.43 o
   2   0  14        471.03        341.71        14.70 o
   4   0  14       2875.39       2620.96       147.31 o
   6   0  14       2052.15       2063.52        59.69 o
   8   0  14        306.85        369.35        39.08 o
  10   0  14         67.17         43.73        13.29 o
 -11   1  14        132.92        164.48         8.77 o
 -10   1  14         36.77         40.25         6.58 o
  -9   1  14         38.04         38.51         6.83 o
  -8   1  14         30.81         21.00         5.62 o
  -7   1  14         72.35         60.64         8.77 o
  -6   1  14         66.89         69.48        11.82 o
  -5   1  14        203.79        217.50        12.09 o
  -4   1  14       1959.48       2011.75        32.31 o
  -3   1  14       1160.25       1174.30        23.63 o
  -2   1  14       2530.16       2457.41        32.67 o
  -1   1  14       1440.49       1578.18        26.34 o
   0   1  14        341.56        507.90        10.55 o
   1   1  14       1419.88       1705.68        22.07 o
   2   1  14         23.82         65.14         6.23 o
   3   1  14        674.87        558.14        18.27 o
   4   1  14       4089.96       3835.30        59.25 o
   5   1  14        201.30        182.14        14.22 o
   6   1  14        572.39        618.06        23.45 o
   7   1  14        116.63        136.21        18.01 o
   8   1  14        320.89        400.71        28.58 o
   9   1  14         37.77         40.39        13.82 o
  10   1  14          5.35          1.85         6.60 o
 -11   2  14         96.38        122.92         9.62 o
 -10   2  14         22.80         35.62         6.33 o
  -9   2  14         80.59         93.52        10.23 o
  -8   2  14         43.76         29.43         7.92 o
  -7   2  14         16.33          9.35         7.63 o
  -6   2  14       2659.76       2273.24        86.47 o
  -5   2  14        137.68        168.30        12.89 o
  -4   2  14        908.28       1104.62        37.70 o
  -3   2  14        285.53        282.46        14.91 o
  -2   2  14        501.60        461.38        29.33 o
  -1   2  14        514.46        430.16        13.95 o
   0   2  14         42.57         20.14         3.52 o
   1   2  14        100.31        115.53         7.16 o
   2   2  14       1037.96       1298.45        26.52 o
   3   2  14        850.84        847.81        22.12 o
   4   2  14        970.92        896.71        24.39 o
   5   2  14        331.03        278.36        21.05 o
   6   2  14        886.00        769.45        38.45 o
   7   2  14         36.84         32.34        10.99 o
   8   2  14         21.95         34.75        11.44 o
   9   2  14        199.82        248.12        21.34 o
  10   2  14        111.98        111.22        12.09 o
 -11   3  14         15.26         10.87         4.40 o
 -10   3  14         86.85         71.48         9.63 o
  -9   3  14        108.31         80.53        11.05 o
  -8   3  14        219.57        220.03        15.04 o
  -7   3  14       1591.98       1481.98        40.83 o
  -6   3  14        360.13        329.05        46.26 o
  -5   3  14         90.11         76.25         9.27 o
  -4   3  14       3487.35       3523.67        65.12 o
  -3   3  14       1190.76       1086.40        48.81 o
  -2   3  14         14.68         16.97         7.14 o
  -1   3  14         41.63         27.03         5.32 o
   0   3  14        105.38        164.29         8.53 o
   1   3  14        394.27        447.10        12.45 o
   2   3  14        465.70        536.28        15.50 o
   3   3  14         14.62         27.91         6.66 o
   4   3  14        140.76        158.29        13.08 o
   5   3  14         44.06         41.77         8.01 o
   6   3  14        549.84        599.31        23.28 o
   7   3  14        540.76        390.87        30.39 o
   8   3  14         81.17         72.71        14.05 o
   9   3  14         31.74         51.24        12.53 o
  10   3  14          1.49         -0.63         5.61 o
 -10   4  14         65.72         57.03         7.82 o
  -9   4  14        853.08        710.34        27.09 o
  -8   4  14          8.82         14.02         8.04 o
  -7   4  14        106.70         86.66        12.55 o
  -6   4  14        169.36        140.80        14.58 o
  -5   4  14         30.85         50.08         8.64 o
  -4   4  14          1.28         24.71         8.62 o
  -3   4  14          0.42         -2.02         6.15 o
  -2   4  14          0.30          1.62         7.07 o
  -1   4  14        204.19        140.27        14.51 o
   0   4  14          6.42         14.47         4.62 o
   1   4  14        290.63        207.96        12.48 o
   2   4  14        534.37        471.99        38.05 o
   3   4  14       3390.75       3063.96        80.70 o
   4   4  14        339.86        332.38        16.66 o
   5   4  14         18.19         46.89         8.41 o
   6   4  14        495.18        454.42        20.85 o
   7   4  14         37.43         52.13        13.43 o
   8   4  14        148.02        137.15        17.36 o
   9   4  14         10.27         23.67         8.88 o
 -10   5  14         14.44         12.77         4.17 o
  -9   5  14          2.17         11.43         6.42 o
  -8   5  14         87.75         55.45        11.94 o
  -7   5  14         33.84         29.55         8.62 o
  -6   5  14        101.73        106.27        10.95 o
  -5   5  14          2.77         10.72         5.05 o
  -4   5  14          2.67         16.81         8.52 o
  -3   5  14       1471.17       1418.58        47.86 o
  -2   5  14         14.44         14.26         7.98 o
  -1   5  14         14.51         41.75         9.93 o
   0   5  14         23.80         23.49         5.50 o
   1   5  14         76.84         50.14         6.71 o
   2   5  14          2.94          4.46         6.28 o
   3   5  14         51.67         58.88        11.37 o
   4   5  14        126.92        113.12        13.32 o
   5   5  14        153.04        149.67        15.10 o
   6   5  14         53.83         41.36         8.30 o
   7   5  14         20.31         10.11         7.48 o
   8   5  14         80.87        121.45        15.24 o
   9   5  14        162.58        118.25        12.18 o
  -9   6  14         85.68         93.12        10.76 o
  -8   6  14          0.94          7.50         5.67 o
  -7   6  14        119.55        109.80        11.72 o
  -6   6  14        189.22        176.43        14.98 o
  -5   6  14         78.91         71.13         9.59 o
  -4   6  14        110.91        120.95        11.42 o
  -3   6  14        195.87        199.16        12.22 o
  -2   6  14        234.56        196.35        10.65 o
  -1   6  14        861.59        755.64        24.86 o
   0   6  14          2.79         -1.23         3.78 o
   1   6  14         65.16         67.94         6.36 o
   2   6  14        156.04        106.67        12.67 o
   3   6  14       1433.21       1362.73        48.72 o
   4   6  14        134.81        140.45        14.83 o
   5   6  14         68.85         59.60        13.52 o
   6   6  14        133.40        126.32        11.36 o
   7   6  14          7.05         14.80         7.21 o
   8   6  14         29.42         34.47         8.49 o
  -8   7  14          3.73          2.99         5.11 o
  -7   7  14         25.06         39.32         7.65 o
  -6   7  14         92.36         89.57        10.33 o
  -5   7  14         58.65         49.33         8.33 o
  -4   7  14        250.63        234.02        17.22 o
  -3   7  14         39.57         59.34         8.97 o
  -2   7  14        263.96        229.22        13.30 o
  -1   7  14        346.51        315.31        14.02 o
   0   7  14       1051.20       1017.37        26.66 o
   1   7  14        411.80        402.30        17.27 o
   2   7  14          8.26         -3.35         7.85 o
   3   7  14        279.83        280.61        19.95 o
   4   7  14         11.78         -2.64         8.93 o
   5   7  14        115.11        111.98        15.97 o
   6   7  14          6.55         28.21         5.93 o
   7   7  14         42.81         29.91         8.95 o
  -7   8  14         72.15         90.33         7.72 o
  -6   8  14        197.28        233.88        13.60 o
  -5   8  14          7.96         27.62         6.88 o
  -4   8  14         12.37          6.78         4.71 o
  -3   8  14          7.15         10.61         7.48 o
  -2   8  14          2.85          7.58         7.68 o
  -1   8  14         51.10         41.36         7.41 o
   0   8  14         87.33         71.21         8.59 o
   1   8  14         22.34         19.98         8.52 o
   2   8  14         70.96         67.92        12.55 o
   3   8  14         26.70         22.75        10.28 o
   4   8  14         59.94         61.97        11.06 o
   5   8  14         57.76         49.21         6.93 o
   6   8  14        121.48        134.62         8.63 o
  -6   9  14        148.12        149.00        10.85 o
  -5   9  14         12.91         19.97         7.21 o
  -4   9  14         95.08        146.48         9.84 o
  -3   9  14          2.92          3.64         5.66 o
  -2   9  14         46.02         49.49        10.98 o
  -1   9  14         75.44         83.57        10.48 o
   0   9  14        533.81        576.84        23.63 o
   1   9  14        132.79         99.55        11.48 o
   2   9  14        138.44        127.27        10.18 o
   3   9  14         40.56         39.09         7.42 o
   4   9  14         32.50         48.05         9.45 o
   5   9  14         10.07          7.80         5.34 o
  -4  10  14         66.12         55.02        10.31 o
  -3  10  14         42.61         41.88         5.77 o
  -2  10  14        211.95        218.92        11.82 o
  -1  10  14         91.49        112.85         7.73 o
   0  10  14          6.60          7.94         5.37 o
   1  10  14          0.07         -0.98         4.92 o
   2  10  14          0.32          9.67         8.41 o
 -11   0  15         65.12        102.31        13.48 o
  -9   0  15       1262.02       1175.20        65.86 o
  -7   0  15        680.57        546.76        31.71 o
  -5   0  15       4514.06       4570.64        79.60 o
  -3   0  15        533.38        631.45        20.03 o
  -1   0  15       1975.37       1701.62        31.53 o
   1   0  15         71.04         19.10         4.85 o
   3   0  15       2585.96       2735.78        57.78 o
   5   0  15        221.64        153.31        16.92 o
   7   0  15        177.16        144.93        25.47 o
   9   0  15          0.13          5.25        12.57 o
 -11   1  15          4.62         11.97         4.70 o
 -10   1  15          2.51          4.05         5.72 o
  -9   1  15        106.67        115.78         8.57 o
  -8   1  15        180.78        176.89        12.07 o
  -7   1  15        498.80        479.62        18.45 o
  -6   1  15          2.74         19.72         8.14 o
  -5   1  15        192.49        226.62        14.65 o
  -4   1  15         30.14         19.41         4.30 o
  -3   1  15       2048.00       1816.54        30.32 o
  -2   1  15       1419.74       1380.18        25.91 o
  -1   1  15          3.60         33.49         4.96 o
   0   1  15          9.25          6.54         3.15 o
   1   1  15        479.95        480.20        12.25 o
   2   1  15       1072.20       1136.65        26.22 o
   3   1  15        490.63        446.59        16.89 o
   4   1  15         20.54         11.97         4.96 o
   5   1  15        318.00        324.55        16.52 o
   6   1  15         89.86         83.34        14.67 o
   7   1  15        873.21        811.43        40.47 o
   8   1  15         20.27         24.30        10.57 o
   9   1  15          0.14          6.24         8.45 o
  10   1  15         10.85          8.35         6.26 o
 -11   2  15          2.38          6.40         3.85 o
 -10   2  15          6.27          3.93         5.54 o
  -9   2  15        356.61        338.30        17.50 o
  -8   2  15        521.36        417.10        19.49 o
  -7   2  15         21.57         12.21         6.99 o
  -6   2  15        183.46        220.58        19.17 o
  -5   2  15       1215.44       1291.61        50.52 o
  -4   2  15        292.71        317.29        16.62 o
  -3   2  15        921.79        863.66        31.82 o
  -2   2  15       1031.64       1196.70        36.09 o
  -1   2  15         38.05         92.54         9.07 o
   0   2  15        290.24        258.38         9.31 o
   1   2  15        168.29        234.38        10.16 o
   2   2  15        395.53        422.67        22.13 o
   3   2  15        333.89        242.62        22.18 o
   4   2  15          1.31          8.08         4.49 o
   5   2  15         21.26         14.49         9.28 o
   6   2  15        670.70        662.16        28.33 o
   7   2  15         23.20         37.67        12.02 o
   8   2  15         23.88         12.11         8.66 o
   9   2  15         11.67         12.19         8.48 o
  10   2  15          0.94         19.31         7.05 o
 -11   3  15        103.88        112.22        10.33 o
 -10   3  15         34.60         29.13         5.97 o
  -9   3  15        201.08        219.04        16.58 o
  -8   3  15         21.41         15.11         7.44 o
  -7   3  15         40.73         73.20         9.94 o
  -6   3  15        485.60        491.58        23.16 o
  -5   3  15        214.20        173.82        22.04 o
  -4   3  15        361.54        333.07        22.16 o
  -3   3  15          5.97         23.67         7.99 o
  -2   3  15          8.89         20.35         7.69 o
  -1   3  15        101.79        105.51         8.11 o
   0   3  15        452.06        512.46        18.52 o
   1   3  15        154.14        213.45         9.11 o
   2   3  15       1958.27       1847.21        59.43 o
   3   3  15        380.93        300.82        16.91 o
   4   3  15       1009.94        975.76        31.34 o
   5   3  15        385.39        353.78        14.34 o
   6   3  15         32.04         44.16         8.44 o
   7   3  15          5.22         25.77        11.51 o
   8   3  15         32.30         27.97        10.62 o
   9   3  15         65.28         37.87        10.10 o
  10   3  15          1.05         -4.70         5.30 o
 -10   4  15        108.97        106.47        12.88 o
  -9   4  15         63.78        101.49        15.76 o
  -8   4  15         17.11         30.64         9.56 o
  -7   4  15         35.13         49.60        11.12 o
  -6   4  15        826.60        751.81        30.00 o
  -5   4  15         28.69         21.92         6.11 o
  -4   4  15        702.81        660.72        44.40 o
  -3   4  15         77.16         45.29         9.88 o
  -2   4  15        482.17        411.49        25.16 o
  -1   4  15          1.84          8.25         5.15 o
   0   4  15         53.12         39.12         6.39 o
   1   4  15       1025.22       1054.01        41.46 o
   2   4  15        448.07        356.44        29.53 o
   3   4  15        140.59        133.86        12.38 o
   4   4  15       1142.50       1108.69        22.85 o
   5   4  15       1178.44       1165.36        33.42 o
   6   4  15        214.88        167.28        13.47 o
   7   4  15         35.89         50.63        12.62 o
   8   4  15         72.30         53.78        12.09 o
   9   4  15        228.11        238.28        17.87 o
 -10   5  15        125.66         96.29         7.67 o
  -9   5  15          0.16          3.48         5.72 o
  -8   5  15         77.66         94.59        14.16 o
  -7   5  15          1.99         -3.98         7.70 o
  -6   5  15          5.58          5.06         6.23 o
  -5   5  15        244.99        287.35        13.43 o
  -4   5  15        698.17        641.53        17.39 o
  -3   5  15         71.28         70.02        12.52 o
  -2   5  15          5.36         15.05         7.38 o
  -1   5  15         14.26         31.94        10.00 o
   0   5  15         22.50         29.21         6.00 o
   1   5  15        482.28        443.64        20.76 o
   2   5  15        657.76        654.47        89.78 o
   3   5  15         14.92          1.41         6.95 o
   4   5  15         67.39         74.45        11.36 o
   5   5  15        162.33        143.14        12.72 o
   6   5  15        916.11        855.17        28.06 o
   7   5  15        145.69        164.21        19.03 o
   8   5  15          3.50         14.93         7.84 o
   9   5  15         33.64         30.89         6.97 o
  -9   6  15        131.72         95.44        17.71 o
  -8   6  15         41.75         31.09        15.44 o
  -7   6  15         14.55          5.20         6.74 o
  -6   6  15         30.92         37.12         8.77 o
  -5   6  15        305.19        281.07        16.26 o
  -4   6  15         28.46         18.20         5.25 o
  -3   6  15        184.46        170.00        11.59 o
  -2   6  15        690.86        557.86        19.26 o
  -1   6  15       1244.93       1263.02        28.28 o
   0   6  15          7.82          5.26         4.67 o
   1   6  15        403.75        359.61        15.88 o
   2   6  15          0.64          9.64         6.99 o
   3   6  15        173.49        172.74        16.25 o
   4   6  15        523.52        457.61        24.79 o
   5   6  15         92.51         93.30        12.35 o
   6   6  15        120.08        132.43        11.55 o
   7   6  15         24.28         11.58         8.13 o
   8   6  15          5.69         19.02         7.13 o
  -8   7  15         11.34         13.71         5.45 o
  -7   7  15          0.20         -0.56         5.44 o
  -6   7  15         23.45         34.18         7.85 o
  -5   7  15          2.05          3.56         5.78 o
  -4   7  15         38.90         40.71         6.85 o
  -3   7  15        186.62        197.13        13.93 o
  -2   7  15        211.76        242.50        15.34 o
  -1   7  15       1118.90       1090.20        30.21 o
   0   7  15        192.12        212.91        14.25 o
   1   7  15         53.29         61.56        10.50 o
   2   7  15         72.74         81.25        12.16 o
   3   7  15        143.83        152.83        15.24 o
   4   7  15         39.11         41.88        12.15 o
   5   7  15         51.84         43.56         9.10 o
   6   7  15        288.27        292.97        12.69 o
   7   7  15         55.48         56.15         9.74 o
  -7   8  15          8.29          9.42         4.46 o
  -6   8  15          8.61         15.32         5.89 o
  -5   8  15        234.78        224.39        14.58 o
  -4   8  15         25.93         39.19         6.53 o
  -3   8  15        621.63        626.80        22.32 o
  -2   8  15        108.63         98.87        11.85 o
  -1   8  15        399.24        404.96        18.98 o
   0   8  15         41.31         41.89         8.44 o
   1   8  15         43.31         32.02         8.76 o
   2   8  15         18.25         49.23         8.50 o
   3   8  15         37.33         41.07         9.24 o
   4   8  15        153.42        138.29        12.73 o
   5   8  15          0.88          3.97         4.34 o
   6   8  15         10.78         22.31         4.52 o
  -6   9  15          2.23         11.62         7.27 o
  -5   9  15         17.31         36.33         7.65 o
  -4   9  15          9.39         13.33         4.98 o
  -3   9  15         40.14         59.93         7.60 o
  -2   9  15        156.13        161.17        12.86 o
  -1   9  15        168.18        190.28        11.98 o
   0   9  15        144.83        186.65        14.05 o
   1   9  15         79.07         86.64         8.87 o
   2   9  15         78.65        109.26         9.21 o
   3   9  15          8.38         10.65         5.92 o
   4   9  15          0.51         -0.37         6.17 o
   5   9  15         11.92         -3.65         5.23 o
  -3  10  15          2.12          5.63         7.98 o
  -2  10  15         44.27         59.55         6.73 o
  -1  10  15        181.54        171.28        11.27 o
   0  10  15         26.03         24.45         5.34 o
   1  10  15         71.17         92.03         7.93 o
 -10   0  16         56.46         75.34        12.77 o
  -8   0  16       1021.20        946.45        60.31 o
  -6   0  16       3126.79       2593.24        91.01 o
  -4   0  16        155.13        172.00        15.06 o
  -2   0  16       6325.81       6771.62        74.24 o
   0   0  16      11515.83      11724.65       107.09 o
   2   0  16         42.41         61.99         7.67 o
   4   0  16       1080.19        956.57        37.66 o
   6   0  16          2.51         13.48         8.43 o
   8   0  16         69.66         31.05        14.58 o
  10   0  16        577.74        827.18        42.08 o
 -11   1  16         12.68         -2.27         5.40 o
 -10   1  16         59.06         66.44        11.89 o
  -9   1  16         83.79         90.55         8.92 o
  -8   1  16         20.26         16.06        12.33 o
  -7   1  16        188.58        217.95        13.19 o
  -6   1  16       1727.45       1557.12        51.95 o
  -5   1  16        114.11        113.45         9.47 o
  -4   1  16         95.98         91.40         7.35 o
  -3   1  16        271.32        317.29        12.09 o
  -2   1  16         40.22        106.46         7.13 o
  -1   1  16         22.40         44.04         6.03 o
   0   1  16        631.56        638.40        14.55 o
   1   1  16        384.46        364.68        11.18 o
   2   1  16          1.24         28.88         6.44 o
   3   1  16        397.19        400.70        16.53 o
   4   1  16         10.32         17.54         5.74 o
   5   1  16         83.12         94.74         9.51 o
   6   1  16        153.52        134.43        11.67 o
   7   1  16        162.03        151.63        18.90 o
   8   1  16        210.40        240.79        22.65 o
   9   1  16         18.16         33.03        10.42 o
  10   1  16         10.63         23.65         7.43 o
 -11   2  16          5.15          4.12         6.20 o
 -10   2  16         12.20         11.39         5.55 o
  -9   2  16        150.52        139.65        11.90 o
  -8   2  16        189.74        166.33        12.99 o
  -7   2  16        699.73        613.07        23.39 o
  -6   2  16         13.10          4.48         7.31 o
  -5   2  16         10.91         31.43         7.22 o
  -4   2  16        156.35        140.43        11.93 o
  -3   2  16        228.18        183.73        19.09 o
  -2   2  16         22.12         60.25        10.05 o
  -1   2  16        235.10        162.52        11.55 o
   0   2  16       3164.77       3277.88        66.58 o
   1   2  16       1246.25       1162.24        38.32 o
   2   2  16       1650.88       1622.59        45.98 o
   3   2  16        380.25        325.07        21.15 o
   4   2  16          6.20         22.03         7.22 o
   5   2  16        144.19        123.81         9.66 o
   6   2  16        405.26        440.29        23.62 o
   7   2  16          0.07         24.25        10.60 o
   8   2  16          0.14          0.87         8.25 o
   9   2  16          8.13         -0.16         7.77 o
  10   2  16         73.57         93.16        10.37 o
 -11   3  16         91.11         98.24         7.46 o
 -10   3  16         27.23         31.13         6.41 o
  -9   3  16        173.96        181.87        14.45 o
  -8   3  16        117.72        105.64        11.35 o
  -7   3  16         66.50         48.41         8.60 o
  -6   3  16         19.66         18.96        11.85 o
  -5   3  16        824.81        808.04        57.80 o
  -4   3  16         20.15         29.50         8.66 o
  -3   3  16         22.20         18.34         7.47 o
  -2   3  16         20.20         45.09         9.42 o
  -1   3  16         19.29         22.60         7.33 o
   0   3  16        620.81        606.72        18.93 o
   1   3  16       1823.64       1795.46        56.75 o
   2   3  16       2125.31       2230.30        48.17 o
   3   3  16         55.36         25.96         6.75 o
   4   3  16        190.84        203.15        15.25 o
   5   3  16        669.60        598.83        20.54 o
   6   3  16        423.84        439.36        20.32 o
   7   3  16        238.63        288.78        31.62 o
   8   3  16          0.78          5.44        13.77 o
   9   3  16         96.81         89.63        12.65 o
 -10   4  16        278.06        269.96        12.33 o
  -9   4  16         33.14         50.86         8.24 o
  -8   4  16          0.01          7.46         8.50 o
  -7   4  16        125.50         88.16        12.87 o
  -6   4  16         88.30         79.39        12.36 o
  -5   4  16         76.78         50.38         7.16 o
  -4   4  16         21.83         28.08         9.01 o
  -3   4  16        910.01        858.15        36.76 o
  -2   4  16         80.07         56.64        11.10 o
  -1   4  16        121.10        119.04        14.42 o
   0   4  16          1.02          2.12         4.11 o
   1   4  16        247.95        207.03        12.31 o
   2   4  16        235.79        223.04        19.45 o
   3   4  16        204.18        270.57        17.16 o
   4   4  16          3.79         23.78         8.36 o
   5   4  16         70.00         56.98         8.46 o
   6   4  16          1.73          4.43         5.26 o
   7   4  16         36.77         30.32        11.49 o
   8   4  16          6.49          4.06         8.28 o
   9   4  16         24.95         25.73         7.84 o
 -10   5  16         22.55         27.08         5.83 o
  -9   5  16        104.83        126.49        11.07 o
  -8   5  16         17.54         19.18         8.70 o
  -7   5  16         21.46         22.85         8.94 o
  -6   5  16         19.37         21.58         9.19 o
  -5   5  16         87.37         41.06         7.39 o
  -4   5  16         12.02         17.63         5.18 o
  -3   5  16         29.45         39.94        13.37 o
  -2   5  16          8.67          6.16         6.65 o
  -1   5  16        181.11        159.90        16.98 o
   0   5  16         95.23         56.31         8.78 o
   1   5  16         82.83         71.65         8.04 o
   2   5  16        411.16        396.55        27.21 o
   3   5  16        363.34        340.80        28.81 o
   4   5  16        239.04        218.65        17.67 o
   5   5  16        432.72        403.28        19.92 o
   6   5  16         10.81         40.90         7.45 o
   7   5  16       1220.95       1339.51        47.74 o
   8   5  16          6.93         14.99         8.03 o
  -9   6  16         61.48         43.98         6.08 o
  -8   6  16          0.15          5.20         6.91 o
  -7   6  16         32.09         34.25         7.92 o
  -6   6  16         19.84         15.06         7.12 o
  -5   6  16          0.76         13.74         5.89 o
  -4   6  16         24.78          7.40         4.56 o
  -3   6  16        428.04        355.77        15.95 o
  -2   6  16       1407.51       1248.99        33.33 o
  -1   6  16        141.58        100.35        10.28 o
   0   6  16          8.39         14.22         5.84 o
   1   6  16         70.61        100.05        10.31 o
   2   6  16        256.27        183.42        13.72 o
   3   6  16        271.66        269.38        19.75 o
   4   6  16        441.96        472.77        25.13 o
   5   6  16        512.05        476.23        24.26 o
   6   6  16        202.25        219.12        14.05 o
   7   6  16          6.51         17.19         8.29 o
   8   6  16          6.08          7.37         8.21 o
  -8   7  16        106.06        126.50        11.50 o
  -7   7  16         71.92         92.44        11.42 o
  -6   7  16         85.87         79.60         8.48 o
  -5   7  16         76.67         67.82         8.60 o
  -4   7  16        259.71        245.34        13.20 o
  -3   7  16         80.36         98.92         9.50 o
  -2   7  16         68.57         61.75         8.71 o
  -1   7  16        328.81        297.25        19.31 o
   0   7  16          6.46          4.59         7.27 o
   1   7  16         18.45         18.16         8.22 o
   2   7  16        289.49        243.13        15.67 o
   3   7  16        121.37        106.53        13.39 o
   4   7  16        230.02        229.59        17.26 o
   5   7  16         81.33         73.90         8.99 o
   6   7  16        218.35        259.56        11.53 o
   7   7  16        552.48        520.43        22.30 o
  -7   8  16          9.96         18.09         5.49 o
  -6   8  16          6.85          5.95         5.26 o
  -5   8  16          5.94         11.27         6.56 o
  -4   8  16         86.51         79.50         7.85 o
  -3   8  16         18.61         23.58         6.57 o
  -2   8  16        293.12        264.78        15.25 o
  -1   8  16          1.85         18.64         8.00 o
   0   8  16        440.85        458.55        23.41 o
   1   8  16          3.77          3.29         6.07 o
   2   8  16        603.82        569.55        21.45 o
   3   8  16         13.90         23.27         7.73 o
   4   8  16         58.60         62.52         9.35 o
   5   8  16         90.73         76.22         7.48 o
   6   8  16         90.54         95.49        14.99 o
  -5   9  16        198.62        187.57        12.81 o
  -4   9  16         46.57         30.83         5.97 o
  -3   9  16          5.38          0.22         4.86 o
  -2   9  16          0.00         -2.10         5.72 o
  -1   9  16         70.06         80.19        13.68 o
   0   9  16         74.61         83.97         9.75 o
   1   9  16          0.89         13.66         5.51 o
   2   9  16         34.23         38.03         6.29 o
   3   9  16          5.12          7.16         4.82 o
   4   9  16          1.66          8.25         4.53 o
  -3  10  16          2.74          4.33         6.74 o
  -2  10  16        249.71        348.84        16.20 o
  -1  10  16          0.09         10.78         6.26 o
   0  10  16        127.04        161.71        14.35 o
   1  10  16         72.84         90.84        11.77 o
 -11   0  17        113.05         72.18        13.77 o
  -9   0  17        105.32        155.15        26.37 o
  -7   0  17       2415.47       2159.82        62.11 o
  -5   0  17        150.40        223.94        17.98 o
  -3   0  17        746.46        803.07        30.05 o
  -1   0  17         48.00        101.99         9.33 o
   1   0  17       1911.38       2031.81        39.13 o
   3   0  17         23.91         42.65         9.52 o
   5   0  17        473.97        345.38        25.04 o
   7   0  17        104.75         31.20        15.58 o
   9   0  17         77.73        128.78        21.93 o
 -11   1  17          3.25         -2.59         4.89 o
 -10   1  17         13.60         12.09         6.83 o
  -9   1  17          1.45         19.16        10.68 o
  -8   1  17        114.12        118.09        13.74 o
  -7   1  17         89.70        126.96        18.99 o
  -6   1  17          9.85         50.72        15.99 o
  -5   1  17        428.12        451.59        18.00 o
  -4   1  17        135.53        126.44         8.56 o
  -3   1  17        174.21        129.61         8.25 o
  -2   1  17       1500.08       1555.43        33.72 o
  -1   1  17          1.70          5.93         4.34 o
   0   1  17         98.30         95.84         7.41 o
   1   1  17       1784.86       1687.03        26.55 o
   2   1  17        350.53        302.29        12.21 o
   3   1  17        725.28        597.24        20.41 o
   4   1  17         51.54         49.77         7.55 o
   5   1  17        257.42        212.39         9.77 o
   6   1  17          0.47          2.53         5.46 o
   7   1  17          7.47          9.24         9.27 o
   8   1  17         34.84         34.33        10.34 o
   9   1  17          4.64          8.01         7.67 o
  10   1  17          0.31         27.24         6.90 o
 -11   2  17        126.46        141.91         9.34 o
 -10   2  17         32.56         30.70         8.07 o
  -9   2  17        139.22        156.66        12.37 o
  -8   2  17         93.11         82.24        17.72 o
  -7   2  17        116.45        154.08        15.66 o
  -6   2  17       1659.36       1565.05        35.52 o
  -5   2  17        627.45        585.93        32.73 o
  -4   2  17          2.19          9.06         6.81 o
  -3   2  17         36.50         56.05        10.20 o
  -2   2  17        340.23        283.43        19.88 o
  -1   2  17       1554.93       1517.42        34.36 o
   0   2  17        307.16        364.42        13.00 o
   1   2  17       1402.42       1464.98        45.79 o
   2   2  17        316.04        319.57        17.39 o
   3   2  17        372.34        414.35        24.01 o
   4   2  17         20.76         20.61         6.97 o
   5   2  17         21.07         20.50         6.22 o
   6   2  17        150.42        184.47        13.60 o
   7   2  17        317.76        344.83        26.76 o
   8   2  17         42.01         41.95        11.41 o
   9   2  17         75.64        113.55        13.92 o
 -10   3  17        272.35        272.58        17.63 o
  -9   3  17         17.50         36.03         7.66 o
  -8   3  17        247.30        237.06        15.42 o
  -7   3  17        138.04        114.65        13.65 o
  -6   3  17        641.38        672.50        24.48 o
  -5   3  17        460.69        447.44        30.87 o
  -4   3  17          0.24          2.63         6.86 o
  -3   3  17          3.48         11.78         6.93 o
  -2   3  17        226.85        187.50        16.97 o
  -1   3  17       1579.77       1399.53        34.45 o
   0   3  17       2029.23       1687.20        31.97 o
   1   3  17          0.24          5.11         3.54 o
   2   3  17        460.43        418.32        24.96 o
   3   3  17         35.71         30.01         6.72 o
   4   3  17          0.71         21.19         5.36 o
   5   3  17         16.92         27.54         6.25 o
   6   3  17        219.26        222.89        15.08 o
   7   3  17          3.58         10.23         9.69 o
   8   3  17         30.10         21.61         9.59 o
   9   3  17          5.84         17.49         7.75 o
 -10   4  17        168.32        233.02        17.68 o
  -9   4  17        422.85        403.94        16.79 o
  -8   4  17        392.05        389.77        18.52 o
  -7   4  17         46.93         57.80        11.70 o
  -6   4  17        274.67        259.94        19.12 o
  -5   4  17        201.28        223.54        14.86 o
  -4   4  17         18.15         26.84         9.02 o
  -3   4  17        224.88        219.24        19.74 o
  -2   4  17        102.47        120.30        20.08 o
  -1   4  17        664.25        719.23        33.20 o
   0   4  17        808.25        832.59        37.62 o
   1   4  17         18.54         22.12         5.54 o
   2   4  17        100.67        106.64        14.68 o
   3   4  17        108.56        115.39        12.68 o
   4   4  17        287.74        319.60        20.19 o
   5   4  17        861.60        887.53        25.80 o
   6   4  17        105.86        116.64        10.44 o
   7   4  17          2.58         10.83         9.60 o
   8   4  17          4.26          3.85         7.04 o
   9   4  17        148.45        156.09        13.31 o
  -9   5  17          0.06         13.29         5.91 o
  -8   5  17         11.64         13.59         9.08 o
  -7   5  17         39.74         37.56         9.81 o
  -6   5  17         14.10         18.81         9.12 o
  -5   5  17        107.57        131.25        10.69 o
  -4   5  17          5.21          8.92         5.27 o
  -3   5  17        489.18        480.21        17.99 o
  -2   5  17        840.79        859.57        38.42 o
  -1   5  17         44.95         36.12        10.42 o
   0   5  17        630.37        532.10        26.78 o
   1   5  17         61.23         45.97         6.57 o
   2   5  17        527.13        426.32        19.04 o
   3   5  17        456.26        382.38        26.82 o
   4   5  17       1056.31        944.49        34.19 o
   5   5  17         57.49         50.54         7.90 o
   6   5  17        508.01        478.73        18.11 o
   7   5  17          1.91         10.96         6.49 o
   8   5  17          0.24          1.77         6.70 o
  -9   6  17          7.32          5.05         4.80 o
  -8   6  17         15.41         30.12         8.38 o
  -7   6  17         72.44         54.59        15.23 o
  -6   6  17        499.77        486.67        23.02 o
  -5   6  17        131.95        152.12        14.21 o
  -4   6  17          7.82         20.35         7.23 o
  -3   6  17         35.20         46.04         6.69 o
  -2   6  17         42.82         36.99         8.27 o
  -1   6  17       1589.58       1457.47        34.55 o
   0   6  17       1873.96       1768.23        37.72 o
   1   6  17         83.84         89.69        10.40 o
   2   6  17        144.43        125.77        11.65 o
   3   6  17       1061.38        986.97        45.31 o
   4   6  17        483.39        464.24        24.58 o
   5   6  17          3.55         24.50         7.33 o
   6   6  17          4.18         -0.60         5.42 o
   7   6  17        107.81        137.35        14.29 o
   8   6  17          0.24         20.81         9.15 o
  -8   7  17         58.59         51.86         7.86 o
  -7   7  17          7.61          2.07         7.26 o
  -6   7  17         54.55         57.00         8.79 o
  -5   7  17        244.97        262.90        15.58 o
  -4   7  17        281.02        333.94        15.00 o
  -3   7  17        137.35         83.85         8.81 o
  -2   7  17         94.64         82.56         9.11 o
  -1   7  17         76.15         73.43        11.05 o
   0   7  17         33.78         15.93         9.89 o
   1   7  17          1.18          6.62         6.00 o
   2   7  17        255.73        262.20        16.11 o
   3   7  17         27.39         53.61        10.31 o
   4   7  17        291.18        248.23        17.42 o
   5   7  17        307.46        287.48        15.08 o
   6   7  17          1.01          7.13         4.26 o
   7   7  17        166.35        223.37        21.49 o
  -7   8  17          3.40          5.66         6.57 o
  -6   8  17         95.60        103.32         8.68 o
  -5   8  17          1.79          0.73         5.84 o
  -4   8  17          1.63          8.77         4.99 o
  -3   8  17         89.44         85.56         9.38 o
  -2   8  17          0.29          6.29         5.64 o
  -1   8  17         16.26         25.66         8.34 o
   0   8  17        220.96        154.32        14.37 o
   1   8  17         34.50         31.73         7.08 o
   2   8  17        138.08        121.79        10.69 o
   3   8  17          0.07          7.50         6.57 o
   4   8  17         37.21         59.57         9.17 o
   5   8  17        117.60        113.48         8.32 o
  -5   9  17          2.53          4.87         4.78 o
  -4   9  17         62.37         65.76         7.13 o
  -3   9  17          0.96          3.76         4.62 o
  -2   9  17         27.40         30.46         6.83 o
  -1   9  17        649.90        738.90        43.38 o
   0   9  17         27.87         39.10         9.74 o
   1   9  17        217.34        242.68        14.23 o
   2   9  17          9.96          7.57         4.55 o
   3   9  17          1.55         -1.07         4.60 o
   4   9  17          7.43          6.19         3.91 o
  -2  10  17         12.71         17.46         6.39 o
  -1  10  17         89.83        102.72         9.20 o
   0  10  17         46.37         57.73        10.41 o
 -10   0  18          7.76         26.50         9.74 o
  -8   0  18       1127.51       1149.69        66.41 o
  -6   0  18       1215.91       1074.61        60.02 o
  -4   0  18        183.16        189.99        16.74 o
  -2   0  18        194.04        208.00        16.21 o
   0   0  18        886.67       1016.22        48.67 o
   2   0  18        141.38        165.02        12.14 o
   4   0  18        138.63        108.82        14.39 o
   6   0  18          5.55         34.22         9.87 o
   8   0  18        122.00        139.94        24.02 o
 -11   1  18         53.48         77.80         7.27 o
 -10   1  18         47.30         41.95         8.53 o
  -9   1  18         43.54         47.18        10.03 o
  -8   1  18        200.42        193.21        16.43 o
  -7   1  18        397.40        454.89        18.16 o
  -6   1  18        192.11        239.50        13.28 o
  -5   1  18          0.46          7.03         5.23 o
  -4   1  18        273.51        280.87        14.34 o
  -3   1  18          6.61         12.18         4.07 o
  -2   1  18        905.89        804.53        25.70 o
  -1   1  18        170.41        166.25        10.80 o
   0   1  18         41.26         37.72         5.45 o
   1   1  18        589.26        603.33        16.85 o
   2   1  18       3545.08       3665.57        63.57 o
   3   1  18        134.60        156.83        11.14 o
   4   1  18        482.28        418.92        18.44 o
   5   1  18         10.22         24.69         6.50 o
   6   1  18         30.01         10.86         6.20 o
   7   1  18         24.53         38.71        11.67 o
   8   1  18        100.43        123.51        23.28 o
   9   1  18         67.87         82.88        12.19 o
 -11   2  18        133.86        114.85         8.09 o
 -10   2  18         77.65         79.10        19.93 o
  -9   2  18        126.76        105.92        12.48 o
  -8   2  18        291.14        296.87        19.52 o
  -7   2  18        886.82        780.70        23.34 o
  -6   2  18          6.19         46.56        12.05 o
  -5   2  18        276.00        250.29        16.37 o
  -4   2  18        416.67        444.30        25.85 o
  -3   2  18        631.99        638.04        30.30 o
  -2   2  18        236.70        230.13        18.26 o
  -1   2  18         22.32         25.22         6.39 o
   0   2  18        369.78        300.69        14.60 o
   1   2  18        127.92        133.79         9.56 o
   2   2  18        502.15        524.27        21.94 o
   3   2  18        305.17        381.52        31.76 o
   4   2  18          2.92         15.93         6.03 o
   5   2  18        208.77        207.47        14.50 o
   6   2  18       1424.43       1283.53        34.13 o
   7   2  18          9.86         11.60        12.54 o
   8   2  18         17.61         15.46         8.79 o
   9   2  18         42.14         65.57        10.78 o
 -10   3  18          0.21         24.33         7.73 o
  -9   3  18        324.06        316.19        15.61 o
  -8   3  18          0.48          6.44         6.97 o
  -7   3  18         18.80         17.97         8.86 o
  -6   3  18         17.90         28.65         8.31 o
  -5   3  18         50.12         64.64         8.75 o
  -4   3  18        334.83        321.74        23.10 o
  -3   3  18        843.32        756.35        34.23 o
  -2   3  18        810.92        714.21        32.85 o
  -1   3  18        196.56        222.92        29.00 o
   0   3  18         98.04         85.06        11.96 o
   1   3  18        109.98        103.59         8.20 o
   2   3  18        333.05        378.03        25.14 o
   3   3  18        748.67        702.93        40.51 o
   4   3  18        235.39        185.49        13.47 o
   5   3  18        889.16        750.18        23.54 o
   6   3  18          4.82          6.32         6.07 o
   7   3  18        408.24        442.21        22.38 o
   8   3  18         35.94         29.00         9.36 o
   9   3  18        127.97        179.42        21.26 o
 -10   4  18        254.37        225.31        16.44 o
  -9   4  18         10.25         17.76         6.68 o
  -8   4  18          3.96          5.76         6.28 o
  -7   4  18          2.43         -1.26         8.47 o
  -6   4  18         53.45         72.66        12.08 o
  -5   4  18        934.23        892.64        28.04 o
  -4   4  18         32.35         25.92         5.45 o
  -3   4  18         24.57         17.47         9.00 o
  -2   4  18         25.93         18.04         8.74 o
  -1   4  18         91.64        111.87        14.47 o
   0   4  18        215.09        207.01        19.02 o
   1   4  18         33.06         55.46         7.52 o
   2   4  18         19.96          5.93        12.52 o
   3   4  18         33.97         32.39         8.19 o
   4   4  18         23.87         33.85         7.64 o
   5   4  18        251.26        298.49        15.43 o
   6   4  18         11.98         14.31         6.19 o
   7   4  18         49.81         63.15        10.83 o
   8   4  18         14.82         13.77         7.43 o
   9   4  18         34.00         22.55         9.60 o
  -9   5  18          0.03          6.30         5.26 o
  -8   5  18          2.21          2.26         6.98 o
  -7   5  18          5.75          0.25         8.68 o
  -6   5  18        157.46        144.67        15.13 o
  -5   5  18        807.23        708.54        29.86 o
  -4   5  18          1.57          1.13         5.26 o
  -3   5  18        343.04        298.46        13.38 o
  -2   5  18         81.28         91.56         8.90 o
  -1   5  18        113.14        131.97        10.07 o
   0   5  18         27.89         41.87         5.98 o
   1   5  18        231.04        209.62        17.35 o
   2   5  18          1.85         -4.41         7.72 o
   3   5  18        513.05        442.00        24.47 o
   4   5  18         44.93         59.33        10.57 o
   5   5  18          3.62         25.34         6.50 o
   6   5  18         61.29         61.98         7.64 o
   7   5  18         36.72         38.07         7.41 o
   8   5  18         12.89          7.88         5.55 o
  -9   6  18          9.34          3.15         6.73 o
  -8   6  18         15.49          7.97         5.96 o
  -7   6  18        137.58        129.70        15.43 o
  -6   6  18         18.93         42.73         8.78 o
  -5   6  18        544.27        519.92        24.27 o
  -4   6  18        151.96        162.88        12.79 o
  -3   6  18         92.26         63.40         7.94 o
  -2   6  18         78.14         92.01         9.07 o
  -1   6  18        149.90        129.87        10.37 o
   0   6  18        729.42        637.02        23.74 o
   1   6  18        819.17        697.25        29.89 o
   2   6  18          0.06          6.71         6.00 o
   3   6  18         69.26         47.33        10.52 o
   4   6  18         50.55         45.47        10.09 o
   5   6  18        165.09        157.95        15.71 o
   6   6  18         15.03         26.98         6.48 o
   7   6  18         37.00         60.95         9.43 o
  -8   7  18         39.27         27.15        11.89 o
  -7   7  18          2.42          4.37         4.67 o
  -6   7  18         50.12         46.00         7.93 o
  -5   7  18        166.64        151.04        13.55 o
  -4   7  18          5.21         10.10         4.70 o
  -3   7  18          4.22          3.83         5.57 o
  -2   7  18         87.70         87.71        10.17 o
  -1   7  18        105.97         74.51        11.14 o
   0   7  18         94.21         90.07        15.01 o
   1   7  18          8.04          5.53         6.89 o
   2   7  18         34.72         56.38         8.64 o
   3   7  18        213.92        147.28        14.65 o
   4   7  18         63.48         62.08         9.99 o
   5   7  18         36.05         41.91         7.22 o
   6   7  18          3.73         10.92         5.03 o
  -6   8  18        191.17        202.19        14.02 o
  -5   8  18          0.21         11.33         5.89 o
  -4   8  18        110.36        123.18         9.77 o
  -3   8  18          3.50         13.38         6.69 o
  -2   8  18        166.65        176.60        12.04 o
  -1   8  18         63.34         66.36        13.23 o
   0   8  18         33.90         51.81        11.52 o
   1   8  18         40.74         49.74         7.56 o
   2   8  18        455.30        464.22        18.42 o
   3   8  18         42.26         41.51         8.61 o
   4   8  18        211.82        223.97        12.03 o
   5   8  18         52.16         71.02         6.49 o
  -5   9  18          8.54          7.54         6.62 o
  -4   9  18          9.19          4.18         5.57 o
  -3   9  18         12.69         26.74         7.52 o
  -2   9  18         30.49         29.04         8.51 o
  -1   9  18          4.19          9.51         6.75 o
   0   9  18        124.00        163.19        16.00 o
   1   9  18         33.10         30.70         6.53 o
   2   9  18        237.93        255.68        11.05 o
   3   9  18         24.63         23.04         4.50 o
 -11   0  19        103.09         93.43        13.22 o
  -9   0  19         38.58         41.57        31.41 o
  -7   0  19        390.35        421.12        22.79 o
  -5   0  19       1199.29       1128.30        41.04 o
  -3   0  19       2081.08       2345.51        88.98 o
  -1   0  19        316.00        346.50        17.21 o
   1   0  19       3930.12       3793.46        68.47 o
   3   0  19        247.71        212.37        20.82 o
   5   0  19       1245.95       1242.18        48.00 o
   7   0  19        175.99        190.12        28.33 o
   9   0  19        116.51        120.14        18.66 o
 -11   1  19          0.61          3.01         5.75 o
 -10   1  19         43.53         56.14         7.00 o
  -9   1  19          6.04         13.47         6.90 o
  -8   1  19        112.48        140.38        17.89 o
  -7   1  19         11.35          8.38         6.20 o
  -6   1  19        922.05       1038.03        23.34 o
  -5   1  19        400.42        447.58        21.92 o
  -4   1  19        217.93        253.30        13.86 o
  -3   1  19       1582.42       1550.55        27.98 o
  -2   1  19        525.63        591.01        22.92 o
  -1   1  19        456.48        440.58        17.25 o
   0   1  19         86.19        105.37         8.16 o
   1   1  19        862.88        809.42        35.55 o
   2   1  19          2.97         17.22         5.44 o
   3   1  19         68.83         57.94         7.78 o
   4   1  19        251.18        248.03        14.68 o
   5   1  19        939.14        942.61        29.23 o
   6   1  19         53.01         70.12         9.98 o
   7   1  19         11.74         40.94        11.30 o
   8   1  19         68.84         71.07        13.04 o
   9   1  19         64.68         27.81         8.73 o
 -10   2  19         82.69        109.12        11.89 o
  -9   2  19         95.32        116.36        13.06 o
  -8   2  19          9.37         12.79        10.10 o
  -7   2  19         91.80         93.63        15.64 o
  -6   2  19          0.17         13.13         7.96 o
  -5   2  19        189.71        174.18        17.58 o
  -4   2  19          4.66         17.72         6.01 o
  -3   2  19       1018.18        860.64        45.83 o
  -2   2  19        531.14        495.94        49.92 o
  -1   2  19         14.36         22.68         6.51 o
   0   2  19        118.72        138.27        10.37 o
   1   2  19       1072.00        974.58        31.75 o
   2   2  19        898.37        814.26        28.64 o
   3   2  19        508.82        499.38        34.86 o
   4   2  19        587.15        531.45        30.77 o
   5   2  19        294.96        305.91        17.18 o
   6   2  19        207.47        186.67        13.89 o
   7   2  19         92.25         79.71        10.69 o
   8   2  19          3.08          6.74         7.67 o
   9   2  19          1.58          1.65         6.31 o
 -10   3  19        267.69        289.71        18.90 o
  -9   3  19          0.98         25.97        13.17 o
  -8   3  19          2.35          9.10         9.07 o
  -7   3  19         55.85         67.08        12.00 o
  -6   3  19         63.85         43.14         8.68 o
  -5   3  19        419.50        353.65        14.36 o
  -4   3  19        307.27        239.40        20.20 o
  -3   3  19        566.28        575.62        33.27 o
  -2   3  19       1788.15       1596.15        72.55 o
  -1   3  19         77.17        111.97        14.84 o
   0   3  19         43.08         32.93         7.59 o
   1   3  19        109.68        120.02        11.38 o
   2   3  19        888.92        819.48        45.61 o
   3   3  19       1490.20       1377.31        29.81 o
   4   3  19         58.73         53.71         8.93 o
   5   3  19          4.58         34.67        11.30 o
   6   3  19          0.70         12.02         6.21 o
   7   3  19          3.10          9.99         5.95 o
   8   3  19         16.00         83.54        12.59 o
   9   3  19        131.03        173.12        17.70 o
 -10   4  19          0.75         19.31        12.14 o
  -9   4  19         74.05         49.40         8.35 o
  -8   4  19          5.68          4.47         7.21 o
  -7   4  19         16.64         26.89         9.58 o
  -6   4  19         10.05         21.67         9.41 o
  -5   4  19        231.22        212.44        14.74 o
  -4   4  19         45.34         76.67         7.80 o
  -3   4  19        325.39        295.19        22.90 o
  -2   4  19         13.73         23.04         8.95 o
  -1   4  19         64.81         76.28        12.87 o
   0   4  19       1865.05       1653.95        51.43 o
   1   4  19        695.19        644.79        60.51 o
   2   4  19        342.86        338.78        17.78 o
   3   4  19          5.81         12.46        13.26 o
   4   4  19        135.15        182.86        13.82 o
   5   4  19        209.67        150.51        12.81 o
   6   4  19         44.54         34.64         7.36 o
   7   4  19          9.86         11.87         6.14 o
   8   4  19          5.96          5.63         6.33 o
  -9   5  19        117.02         99.79         9.35 o
  -8   5  19         13.80         14.93         6.77 o
  -7   5  19         79.89         68.51        11.45 o
  -6   5  19        932.04        942.52        33.65 o
  -5   5  19        388.15        407.34        23.50 o
  -4   5  19        254.93        236.32        13.34 o
  -3   5  19        161.96        158.09        10.47 o
  -2   5  19       2897.02       2580.09        46.39 o
  -1   5  19       1045.02        940.42        25.34 o
   0   5  19        701.14        624.64        20.65 o
   1   5  19         24.43         37.82         8.01 o
   2   5  19        549.61        469.64        29.03 o
   3   5  19        240.86        234.53        18.19 o
   4   5  19        425.21        292.52        17.25 o
   5   5  19         10.96         16.87         7.11 o
   6   5  19         67.58         48.92         7.67 o
   7   5  19          2.72          4.24         5.27 o
   8   5  19         45.86         30.22        10.85 o
  -8   6  19          0.32         10.34         5.14 o
  -7   6  19         22.57         13.92        10.18 o
  -6   6  19         18.03         31.73        10.37 o
  -5   6  19        253.77        273.57        18.17 o
  -4   6  19         35.60         22.61         8.28 o
  -3   6  19        118.46         98.71        10.26 o
  -2   6  19         26.41         20.71         8.07 o
  -1   6  19          7.92          9.29         5.53 o
   0   6  19         96.92         64.78        13.73 o
   1   6  19          6.09         13.33         6.78 o
   2   6  19        149.13        127.23        11.93 o
   3   6  19        144.03        153.81        15.23 o
   4   6  19          4.07          9.31         6.30 o
   5   6  19        222.22        242.01        16.84 o
   6   6  19        104.18         98.89        15.20 o
   7   6  19          8.90          8.57         5.96 o
  -7   7  19         12.33         15.52         8.55 o
  -6   7  19          0.43         -0.81         5.50 o
  -5   7  19         38.73         46.70         8.73 o
  -4   7  19        128.09        155.51        11.72 o
  -3   7  19        108.66        117.88        10.31 o
  -2   7  19        543.76        510.50        20.55 o
  -1   7  19         24.74         18.40         7.28 o
   0   7  19        123.66        108.62        15.61 o
   1   7  19          0.38          1.24         8.20 o
   2   7  19         94.99         95.15        10.27 o
   3   7  19          6.55          1.37         6.91 o
   4   7  19         37.19         33.66         7.42 o
   5   7  19          7.18          9.45         5.42 o
   6   7  19         32.29         32.03         5.78 o
  -6   8  19         72.49         85.79         9.16 o
  -5   8  19         22.99         25.94         7.72 o
  -4   8  19         30.47         36.73         6.21 o
  -3   8  19        231.79        224.35        14.48 o
  -2   8  19         39.79         62.61         8.71 o
  -1   8  19        674.74        666.99        33.37 o
   0   8  19          6.82          5.25         8.15 o
   1   8  19          0.49          1.14         5.95 o
   2   8  19          2.88          8.33         5.24 o
   3   8  19        640.61        699.12        24.01 o
   4   8  19          1.52          7.55         4.54 o
   5   8  19         67.77         75.15         9.21 o
  -4   9  19         39.56         45.16        10.69 o
  -3   9  19          1.54         12.72         6.10 o
  -2   9  19          3.12          4.25         6.05 o
  -1   9  19          0.92          5.05         5.40 o
   0   9  19        127.64        159.17        19.60 o
   1   9  19        178.29        236.73        15.95 o
   2   9  19          0.95         12.47         3.89 o
   3   9  19          5.61         10.91         7.29 o
 -10   0  20        171.98        178.87        12.15 o
  -8   0  20         51.83         39.63        12.13 o
  -6   0  20        960.43        862.99        35.08 o
  -4   0  20         65.66        103.52        13.58 o
  -2   0  20       2829.89       2583.39        84.97 o
   0   0  20         29.89         45.68         9.50 o
   2   0  20        186.75        231.74        19.01 o
   4   0  20       1053.16        927.28        39.73 o
   6   0  20       1716.65       1671.94        81.59 o
   8   0  20          4.02         -7.97        11.58 o
 -10   1  20        126.70        171.73        11.19 o
  -9   1  20         28.82         17.39         7.98 o
  -8   1  20         51.72         48.87        12.59 o
  -7   1  20       1995.79       2091.21        51.46 o
  -6   1  20        791.17        815.83        23.48 o
  -5   1  20          0.33          4.56         5.50 o
  -4   1  20        232.01        229.11        13.46 o
  -3   1  20        801.52        906.05        25.08 o
  -2   1  20        158.55        184.07        17.16 o
  -1   1  20        112.00        125.99        10.04 o
   0   1  20         28.45         29.97         6.05 o
   1   1  20        215.58        244.25        15.67 o
   2   1  20          0.29         19.70         6.64 o
   3   1  20          1.47          3.59         5.10 o
   4   1  20         87.63        131.92        19.83 o
   5   1  20          1.39         28.40         8.45 o
   6   1  20        271.87        397.83        25.86 o
   7   1  20         22.98         39.41         8.64 o
   8   1  20          4.33         29.21         9.49 o
   9   1  20         80.46        130.15        12.65 o
 -10   2  20        213.31        257.25        16.70 o
  -9   2  20        153.91        192.53        12.83 o
  -8   2  20          4.22         16.02        11.99 o
  -7   2  20          0.01          3.72        19.76 o
  -6   2  20        702.16        702.96        21.90 o
  -5   2  20        156.08        139.39        10.20 o
  -4   2  20        128.01        116.94        11.68 o
  -3   2  20        154.91        136.28        22.46 o
  -2   2  20          0.82         13.56         7.55 o
  -1   2  20          1.82         -0.09         6.54 o
   0   2  20          5.36          1.37         4.84 o
   1   2  20         79.11         82.82        10.06 o
   2   2  20         91.20         59.81         9.21 o
   3   2  20        127.20        106.48        11.55 o
   4   2  20        143.85        134.00        17.30 o
   5   2  20        117.21        111.39        12.83 o
   6   2  20        423.27        407.95        21.28 o
   7   2  20          4.79          1.34         5.81 o
   8   2  20         31.10         16.32         8.26 o
   9   2  20         18.20         24.64         6.89 o
 -10   3  20         36.32         87.61        41.00 o
  -9   3  20          3.86         29.44         9.30 o
  -8   3  20         20.90         13.54        10.09 o
  -7   3  20         96.78        101.05        13.34 o
  -6   3  20         52.18         78.62         9.18 o
  -5   3  20        125.34        150.34         9.22 o
  -4   3  20        250.58        224.07        11.45 o
  -3   3  20        703.85        666.25        33.54 o
  -2   3  20         43.22         42.51        10.71 o
  -1   3  20        683.09        643.57        32.36 o
   0   3  20        778.14        798.96        30.29 o
   1   3  20        210.69        198.88        17.77 o
   2   3  20        288.22        249.75        20.50 o
   3   3  20         18.54         57.26        12.57 o
   4   3  20        148.15        168.36        13.04 o
   5   3  20        214.01        262.69        18.88 o
   6   3  20        149.71        161.94        12.92 o
   7   3  20          7.26         31.95         7.51 o
   8   3  20         13.99         18.61         7.74 o
 -10   4  20         46.55         55.30         7.79 o
  -9   4  20        163.36        159.44        15.53 o
  -8   4  20         15.69         18.29        18.52 o
  -7   4  20        250.78        266.33        22.22 o
  -6   4  20        254.37        248.14        19.32 o
  -5   4  20        299.15        305.77        20.57 o
  -4   4  20          0.86          8.90         5.77 o
  -3   4  20        156.27        121.61        12.06 o
  -2   4  20       1489.00       1346.21        38.87 o
  -1   4  20        485.97        402.53        26.56 o
   0   4  20        139.77        132.40        15.99 o
   1   4  20        701.25        539.18        24.30 o
   2   4  20        600.78        552.60        43.48 o
   3   4  20        477.67        514.91        31.50 o
   4   4  20        267.85        233.75        15.37 o
   5   4  20          4.70          1.51         5.62 o
   6   4  20        542.53        513.08        20.53 o
   7   4  20          3.45          3.34         5.33 o
   8   4  20         50.61         53.17         9.01 o
  -9   5  20          4.40         15.25        13.10 o
  -8   5  20        153.03        132.23        11.72 o
  -7   5  20         68.85         65.28        10.90 o
  -6   5  20        124.59        147.48        15.50 o
  -5   5  20         49.15         57.40        11.90 o
  -4   5  20         34.71         40.05         7.54 o
  -3   5  20        777.16        661.17        19.78 o
  -2   5  20        438.31        388.33        18.73 o
  -1   5  20        986.29        934.68        25.49 o
   0   5  20        136.91        109.97         9.97 o
   1   5  20         11.05          5.60        12.49 o
   2   5  20         20.18         34.74        14.54 o
   3   5  20          1.59         10.36         8.26 o
   4   5  20          5.00         12.78         6.67 o
   5   5  20        331.89        362.14        17.95 o
   6   5  20         44.26         28.14        11.61 o
   7   5  20         27.09         13.30         5.15 o
  -8   6  20         21.74         20.07         7.83 o
  -7   6  20          0.82         -0.71         8.60 o
  -6   6  20          4.23          3.58         8.29 o
  -5   6  20         27.16         53.56         9.50 o
  -4   6  20        115.21         87.78        11.43 o
  -3   6  20          6.00          6.44         6.21 o
  -2   6  20         17.05         18.32         7.58 o
  -1   6  20        654.23        636.63        27.66 o
   0   6  20          3.01          3.15         8.59 o
   1   6  20        140.30        146.82        14.99 o
   2   6  20         67.64         45.83        11.00 o
   3   6  20         83.02         58.74        10.26 o
   4   6  20         14.61         19.00         6.34 o
   5   6  20        135.64        131.16        12.37 o
   6   6  20          7.58         14.92         7.29 o
   7   6  20         22.69         26.55         8.78 o
  -7   7  20         20.51         13.43         6.13 o
  -6   7  20         10.82          2.63         5.36 o
  -5   7  20         37.23         60.66         8.97 o
  -4   7  20        212.29        232.83        13.83 o
  -3   7  20        221.66        214.15        15.51 o
  -2   7  20        162.86        208.52        12.00 o
  -1   7  20        127.91         98.43        15.18 o
   0   7  20         60.22         36.84        10.95 o
   1   7  20         52.29         30.95        10.20 o
   2   7  20         44.14         39.64         8.82 o
   3   7  20          0.12         10.45         6.88 o
   4   7  20          0.06         14.44         5.91 o
   5   7  20          3.35          4.65         5.24 o
   6   7  20         29.20         45.14         8.66 o
  -5   8  20         23.03         45.46         8.58 o
  -4   8  20         54.12         42.08         7.04 o
  -3   8  20          0.04          0.33         4.61 o
  -2   8  20          4.74         12.09         7.49 o
  -1   8  20         31.11         32.89        10.79 o
   0   8  20         33.51         28.71        13.88 o
   1   8  20         28.33         29.06         9.31 o
   2   8  20          3.63         10.39         9.80 o
   3   8  20         32.26         51.98         6.81 o
   4   8  20          7.88          6.25         4.20 o
  -4   9  20         58.50         54.41        10.07 o
  -3   9  20        161.39        183.05        12.60 o
  -2   9  20        174.72        209.46        14.60 o
  -1   9  20         13.26         22.85         6.42 o
   0   9  20         49.79         65.08         6.86 o
   1   9  20         26.01         33.49         5.80 o
   2   9  20         96.83        131.19        11.15 o
  -9   0  21          9.89         32.93        33.76 o
  -7   0  21        190.31        149.02        15.66 o
  -5   0  21        151.03        143.53        13.14 o
  -3   0  21        316.72        281.63        31.03 o
  -1   0  21        385.88        305.09        31.38 o
   1   0  21        153.20        212.86        18.51 o
   3   0  21         23.71         24.49         7.74 o
   5   0  21        143.55         95.92        21.68 o
   7   0  21         98.51         95.31        13.43 o
   9   0  21         43.95         26.67         9.43 o
 -10   1  21         43.35         87.86        14.27 o
  -9   1  21         23.35         48.33         9.75 o
  -8   1  21        179.68        156.68        14.05 o
  -7   1  21        588.26        592.58        30.20 o
  -6   1  21         44.75         38.21         7.17 o
  -5   1  21        141.96        191.36        14.34 o
  -4   1  21         14.75          9.96         5.08 o
  -3   1  21        260.18        268.31        21.58 o
  -2   1  21         22.80         21.33         6.77 o
  -1   1  21        196.01        211.64        15.06 o
   0   1  21        247.75        211.24        12.84 o
   1   1  21       1184.75       1150.95        35.78 o
   2   1  21         38.62         67.04        15.39 o
   3   1  21          1.46         -0.68         4.44 o
   4   1  21        154.03        117.82        16.16 o
   5   1  21        847.70        893.79        33.03 o
   6   1  21         77.59        104.31        10.48 o
   7   1  21         51.49         64.28         8.27 o
   8   1  21         11.96         10.61         7.67 o
   9   1  21        207.10        292.15        15.94 o
 -10   2  21        104.70        142.65        17.59 o
  -9   2  21        142.11        174.69        13.90 o
  -8   2  21         32.42         35.93        10.64 o
  -7   2  21          6.69        -16.38        26.70 o
  -6   2  21          3.39         -3.23         6.03 o
  -5   2  21          6.84         -5.37         6.84 o
  -4   2  21          8.79         17.14        11.80 o
  -3   2  21         60.88         74.01        16.61 o
  -2   2  21       1188.86       1097.34        46.64 o
  -1   2  21       2554.04       2344.38       137.48 o
   0   2  21        192.02        190.37        14.48 o
   1   2  21       1138.33       1038.32        38.36 o
   2   2  21        199.96        184.81        14.37 o
   3   2  21        830.87        801.14        25.84 o
   4   2  21         73.53         66.53        13.63 o
   5   2  21          5.48          6.48         7.39 o
   6   2  21        331.85        303.51        16.97 o
   7   2  21         64.10         53.17         7.37 o
   8   2  21          0.19         12.86         7.49 o
 -10   3  21          0.10         32.98        20.91 o
  -9   3  21         26.90         52.20         9.49 o
  -8   3  21         98.84        123.26        13.76 o
  -7   3  21         29.95         47.19        10.43 o
  -6   3  21          0.26          1.44         8.40 o
  -5   3  21         95.98         46.96         8.84 o
  -4   3  21         19.39         15.17         7.99 o
  -3   3  21          2.83          4.37         5.80 o
  -2   3  21        666.87        615.74        73.30 o
  -1   3  21        831.48        794.38        47.41 o
   0   3  21        465.30        482.92        25.22 o
   1   3  21        439.95        393.53        31.38 o
   2   3  21        907.65        782.56        25.61 o
   3   3  21        454.96        434.05        29.09 o
   4   3  21         49.02         86.28        20.68 o
   5   3  21          4.95          5.36         7.14 o
   6   3  21         52.94         57.75        10.00 o
   7   3  21          0.37          0.48         6.11 o
   8   3  21        192.19        256.83        17.34 o
  -9   4  21          0.28         13.42         8.39 o
  -8   4  21          4.22          5.15        10.81 o
  -7   4  21        142.41        163.06        15.53 o
  -6   4  21         32.19         34.37        11.08 o
  -5   4  21         58.12         29.27         7.86 o
  -4   4  21          1.63         10.95         5.53 o
  -3   4  21         71.84         88.50        10.88 o
  -2   4  21       1076.06        934.57        25.93 o
  -1   4  21       1338.58       1393.94        40.97 o
   0   4  21        772.90        698.58        28.51 o
   1   4  21        572.54        559.14        25.27 o
   2   4  21        480.23        390.13        22.14 o
   3   4  21        630.61        569.90        40.25 o
   4   4  21         49.94         49.56         8.45 o
   5   4  21         90.42         81.88        11.76 o
   6   4  21        210.08        185.42        14.61 o
   7   4  21          4.05         -2.93         4.74 o
   8   4  21         66.52        148.71        17.94 o
  -9   5  21         16.95         15.93         6.08 o
  -8   5  21        150.34        140.26        14.71 o
  -7   5  21         33.50         35.40        12.27 o
  -6   5  21        121.43        120.21        14.17 o
  -5   5  21        125.29        133.90        15.18 o
  -4   5  21         92.29         47.18         8.12 o
  -3   5  21        147.89        159.33        11.60 o
  -2   5  21         24.67         25.74         6.19 o
  -1   5  21         22.28         28.05         6.32 o
   0   5  21        570.67        576.05        23.28 o
   1   5  21        359.85        345.02        25.70 o
   2   5  21        183.58        159.78        18.13 o
   3   5  21         97.78        111.53        17.31 o
   4   5  21        190.98        240.84        15.21 o
   5   5  21         26.63         30.51         8.37 o
   6   5  21          6.59          7.37         5.48 o
   7   5  21          0.20          5.55         5.71 o
  -8   6  21        234.77        253.74        15.59 o
  -7   6  21        236.84        230.82        28.37 o
  -6   6  21         32.19         24.49        12.69 o
  -5   6  21        313.22        314.94        24.04 o
  -4   6  21         56.16         68.54        10.70 o
  -3   6  21        552.84        472.49        20.19 o
  -2   6  21        243.12        251.01        15.40 o
  -1   6  21        333.87        324.33        20.35 o
   0   6  21         67.28         67.31        13.63 o
   1   6  21         29.14         18.97         7.66 o
   2   6  21        172.40        174.70        16.41 o
   3   6  21         14.29         18.99         6.66 o
   4   6  21         10.60          0.24         6.52 o
   5   6  21         15.59         19.99         8.56 o
   6   6  21         36.56         39.64         8.52 o
  -7   7  21         10.27         12.65         8.63 o
  -6   7  21          4.42          9.23         7.22 o
  -5   7  21         55.58         80.69         9.70 o
  -4   7  21        221.34        298.39        14.91 o
  -3   7  21        268.82        277.23        14.76 o
  -2   7  21        275.64        268.33        17.85 o
  -1   7  21          0.50          1.29         7.76 o
   0   7  21          1.95         -2.39         8.13 o
   1   7  21        311.61        373.17        26.64 o
   2   7  21         29.12         15.55         8.44 o
   3   7  21          0.12          4.63         5.65 o
   4   7  21          2.22          9.77         5.34 o
   5   7  21         29.03         57.93         7.57 o
  -5   8  21        165.42        188.62        17.65 o
  -4   8  21          3.09         -0.02         4.66 o
  -3   8  21          0.59          0.94         5.35 o
  -2   8  21        172.54        149.95        11.75 o
  -1   8  21        395.90        433.49        19.79 o
   0   8  21          0.35         -4.14         7.71 o
   1   8  21        189.08        221.57        14.44 o
   2   8  21         11.98         21.76         5.98 o
   3   8  21         88.85         83.40         8.54 o
   4   8  21          1.93         -1.87         5.06 o
  -3   9  21         42.22         64.62         7.51 o
  -2   9  21         38.00         47.45         7.69 o
  -1   9  21        195.97        201.14        27.13 o
   0   9  21          0.41          5.23         4.80 o
   1   9  21         52.57         61.31         6.28 o
 -10   0  22         18.81         23.77         5.91 o
  -8   0  22        965.23        973.50        31.09 o
  -6   0  22         57.32        162.21       106.78 o
  -4   0  22         47.55         39.09        14.96 o
  -2   0  22        149.10        126.85        21.35 o
   0   0  22        459.38        558.78        29.37 o
   2   0  22         37.53         73.01        18.21 o
   4   0  22        221.14        289.22        34.03 o
   6   0  22          3.49         13.31         7.88 o
   8   0  22         22.24         13.53         9.83 o
 -10   1  22         17.79         21.13         6.26 o
  -9   1  22         28.95         35.35         7.98 o
  -8   1  22        590.92        540.62        20.74 o
  -7   1  22        283.81        303.23        20.03 o
  -6   1  22          5.77         15.66         6.89 o
  -5   1  22         23.19         43.29         7.72 o
  -4   1  22         99.19         64.68         9.79 o
  -3   1  22        292.51        300.53        23.09 o
  -2   1  22        424.59        481.90        22.66 o
  -1   1  22        366.81        356.71        24.21 o
   0   1  22          0.69         27.92         7.39 o
   1   1  22       3718.57       3529.66        71.83 o
   2   1  22        707.60        592.21        53.17 o
   3   1  22         86.78         49.03        11.66 o
   4   1  22          8.40         14.14         9.27 o
   5   1  22          4.02         10.34         8.50 o
   6   1  22        180.37        187.65        18.85 o
   7   1  22         13.70         24.98         6.11 o
   8   1  22         70.30         84.28        11.38 o
 -10   2  22          3.96         44.34         9.41 o
  -9   2  22        225.60        221.27        15.14 o
  -8   2  22        139.81        156.68        14.85 o
  -7   2  22         75.79         48.64        14.98 o
  -6   2  22        471.45        423.05        19.61 o
  -5   2  22        341.20        347.01        15.52 o
  -4   2  22        259.55        247.59        18.14 o
  -3   2  22        110.18        138.12        16.01 o
  -2   2  22        124.62        110.55        18.30 o
  -1   2  22        592.36        558.10        30.43 o
   0   2  22       1077.78       1068.91       103.85 o
   1   2  22         55.02        111.80        11.68 o
   2   2  22        245.00        207.67        12.05 o
   3   2  22        417.80        416.39        28.75 o
   4   2  22        886.34        869.93        40.28 o
   5   2  22         73.52         40.36        11.21 o
   6   2  22        252.75        282.94        18.48 o
   7   2  22          2.14          4.11         4.66 o
   8   2  22         23.36         59.84         9.73 o
 -10   3  22          1.17         17.23        14.91 o
  -9   3  22         76.62        142.55        15.33 o
  -8   3  22        180.70        183.90        16.57 o
  -7   3  22          7.17          7.96         8.32 o
  -6   3  22        546.07        588.77        20.78 o
  -5   3  22         49.32         32.65        10.22 o
  -4   3  22        131.55        121.85         9.36 o
  -3   3  22        326.67        237.14        12.45 o
  -2   3  22       1312.12       1211.52        28.64 o
  -1   3  22        505.78        465.14        19.86 o
   0   3  22        648.16        576.72        21.76 o
   1   3  22        533.12        511.94        16.81 o
   2   3  22        733.94        805.45        30.10 o
   3   3  22          2.05         37.19        11.85 o
   4   3  22        126.33        107.34        16.09 o
   5   3  22          5.76         19.29         7.85 o
   6   3  22        134.82        122.66        15.32 o
   7   3  22         11.11         23.16         7.26 o
   8   3  22         23.96         22.47         6.27 o
  -9   4  22        219.58        257.27        16.85 o
  -8   4  22          5.90         12.52        10.45 o
  -7   4  22          3.79         11.81        12.30 o
  -6   4  22        120.35        122.81        14.52 o
  -5   4  22        236.66        264.02        18.40 o
  -4   4  22        164.16        135.38        10.16 o
  -3   4  22        139.13        126.08        14.67 o
  -2   4  22          0.17         11.56         5.95 o
  -1   4  22         79.40        105.20        10.98 o
   0   4  22        150.42        168.33        11.48 o
   1   4  22         74.08         63.25         8.76 o
   2   4  22         23.60         24.45         7.98 o
   3   4  22         51.63         38.42        11.41 o
   4   4  22          1.65          9.62         8.53 o
   5   4  22          1.47         17.02         7.40 o
   6   4  22         54.01         60.11         9.85 o
   7   4  22          7.92         24.56         7.16 o
  -9   5  22         28.16         40.44         7.17 o
  -8   5  22         74.29         90.24        11.69 o
  -7   5  22         13.93          4.38        14.72 o
  -6   5  22         22.75         18.44         9.03 o
  -5   5  22          8.20         14.55         8.65 o
  -4   5  22         30.37         47.09         7.76 o
  -3   5  22         89.82         79.09         8.85 o
  -2   5  22         37.05         36.25         7.58 o
  -1   5  22        244.38        177.52        13.50 o
   0   5  22        423.43        373.81        22.21 o
   1   5  22        481.05        474.75        29.81 o
   2   5  22        213.02        173.43        15.25 o
   3   5  22        268.15        271.95        24.04 o
   4   5  22          9.46          6.84         5.78 o
   5   5  22          3.19         13.07         7.06 o
   6   5  22         34.86         58.27        10.29 o
   7   5  22          0.31          6.37         8.33 o
  -8   6  22         23.46         21.00         6.32 o
  -7   6  22          8.56          9.22        12.58 o
  -6   6  22         31.13         23.66         9.45 o
  -5   6  22        191.35        196.34        18.98 o
  -4   6  22        184.44        170.38        12.24 o
  -3   6  22         16.96         21.66         6.48 o
  -2   6  22        101.69         99.30        10.33 o
  -1   6  22         63.78         93.50        15.00 o
   0   6  22          3.98         10.58         9.37 o
   1   6  22         30.60         44.88         9.77 o
   2   6  22        128.83        121.00        11.34 o
   3   6  22          5.15          6.35         7.20 o
   4   6  22         81.69         69.51        11.12 o
   5   6  22          1.93         17.85         8.28 o
   6   6  22          3.22         23.03         5.64 o
  -7   7  22          1.96         -4.73         6.72 o
  -6   7  22          8.46          8.43        12.58 o
  -5   7  22         32.48         27.24         6.64 o
  -4   7  22        103.77        133.64        10.48 o
  -3   7  22        469.81        361.54        21.82 o
  -2   7  22        181.21        172.72        14.14 o
  -1   7  22         23.48         10.70         7.07 o
   0   7  22        156.40        162.17        17.70 o
   1   7  22          1.00          3.11         5.86 o
   2   7  22          0.20          6.62         5.82 o
   3   7  22        169.22        168.64        17.02 o
   4   7  22         16.19         15.13         5.83 o
   5   7  22         11.67         20.74         6.39 o
  -4   8  22         35.73         45.84         6.27 o
  -3   8  22         51.60         58.46         7.67 o
  -2   8  22         23.57         45.38         7.34 o
  -1   8  22         99.56        101.08        10.40 o
   0   8  22        157.93        175.75        10.92 o
   1   8  22        127.00        125.62        10.94 o
   2   8  22         12.70         18.39         5.27 o
   3   8  22          2.10         10.69         6.16 o
  -2   9  22        139.00        192.05        11.90 o
  -1   9  22         58.17         68.02         8.20 o
   0   9  22         33.93         37.29         8.69 o
  -9   0  23          3.60         14.92        22.57 o
  -7   0  23        530.26        553.51        43.70 o
  -5   0  23        293.02        322.38        19.29 o
  -3   0  23        287.93        293.08        32.33 o
  -1   0  23         33.17         31.02        13.86 o
   1   0  23        930.01        872.98        36.77 o
   3   0  23        705.88        609.91        48.02 o
   5   0  23         43.96          3.53        10.34 o
   7   0  23         87.68        133.01        14.40 o
 -10   1  23         14.58         23.80         6.47 o
  -9   1  23          0.10          9.69         7.07 o
  -8   1  23        164.16        170.36        17.64 o
  -7   1  23         34.52         27.85        10.55 o
  -6   1  23         45.32        118.93        40.25 o
  -5   1  23        883.17        776.94        26.04 o
  -4   1  23          4.53          3.66         6.81 o
  -3   1  23         22.04         38.25         6.28 o
  -2   1  23          4.40          7.17         7.59 o
  -1   1  23        983.53        930.09        39.25 o
   0   1  23       1273.76       1164.71        43.02 o
   1   1  23        349.08        344.89        26.48 o
   2   1  23         97.07         95.16        12.16 o
   3   1  23          0.69         16.81         9.44 o
   4   1  23         49.56         39.99        12.08 o
   5   1  23         30.70         32.07        10.49 o
   6   1  23         16.37         16.06         6.84 o
   7   1  23         41.25         84.55         8.16 o
   8   1  23          1.15          6.37         5.64 o
 -10   2  23          0.32          5.99        12.77 o
  -9   2  23         85.29        135.94        15.75 o
  -8   2  23         94.87         87.24        11.97 o
  -7   2  23        268.05        176.27        15.39 o
  -6   2  23         71.12         96.84        11.48 o
  -5   2  23        807.32        765.15        33.34 o
  -4   2  23        219.00        199.34        12.70 o
  -3   2  23        333.76        338.80        15.50 o
  -2   2  23        761.65        715.35        21.76 o
  -1   2  23        269.42        261.66        21.92 o
   0   2  23         89.94        131.13        17.69 o
   1   2  23        430.30        418.07        12.38 o
   2   2  23         65.21         62.48        10.13 o
   3   2  23        299.39        225.65        21.56 o
   4   2  23          3.90         12.10         9.01 o
   5   2  23         66.63         94.44        14.77 o
   6   2  23          0.46          5.38         7.09 o
   7   2  23          2.86         30.39         6.81 o
   8   2  23         13.05         16.86         8.70 o
  -9   3  23         36.97         65.31         9.20 o
  -8   3  23         13.66         12.15         9.62 o
  -7   3  23          4.63         -1.12        14.87 o
  -6   3  23          1.20         -1.20         7.70 o
  -5   3  23        119.55        113.66         9.91 o
  -4   3  23        370.94        340.81        14.66 o
  -3   3  23        516.66        522.67        17.62 o
  -2   3  23        236.99        185.20        12.18 o
  -1   3  23        377.27        388.32        18.64 o
   0   3  23         50.59         58.13         6.59 o
   1   3  23       1309.76       1253.17        32.38 o
   2   3  23       1876.93       1867.77        46.18 o
   3   3  23        935.84        853.42        40.83 o
   4   3  23        446.63        457.39        29.99 o
   5   3  23         24.26         31.22         9.87 o
   6   3  23          3.78         13.25         6.79 o
   7   3  23         22.93         25.53         5.99 o
  -9   4  23          2.92         16.58         7.48 o
  -8   4  23        148.89        144.89        12.96 o
  -7   4  23         21.95         58.84        13.43 o
  -6   4  23        179.47        197.78        17.09 o
  -5   4  23        351.46        355.13        23.62 o
  -4   4  23        128.11        153.56        14.18 o
  -3   4  23          1.60         13.69        11.45 o
  -2   4  23        180.36        206.76        17.48 o
  -1   4  23          8.41          4.11         6.01 o
   0   4  23        422.81        412.63        15.78 o
   1   4  23          1.69          8.71         5.90 o
   2   4  23          3.43          8.74         6.99 o
   3   4  23        925.95        892.26        41.67 o
   4   4  23        194.46        207.39        20.65 o
   5   4  23        196.69        171.01        14.72 o
   6   4  23         41.45         48.92         8.09 o
   7   4  23        115.87        132.11        11.65 o
  -8   5  23         12.62          8.89         6.93 o
  -7   5  23        136.02        131.23        36.36 o
  -6   5  23         80.19         60.12        10.68 o
  -5   5  23          9.36         26.02         9.50 o
  -4   5  23          1.22          0.33         5.61 o
  -3   5  23          8.98         -0.76         6.75 o
  -2   5  23        183.63        158.53        12.48 o
  -1   5  23        129.26        132.70        11.85 o
   0   5  23         19.48         16.99         6.62 o
   1   5  23         14.24         15.13         5.63 o
   2   5  23        861.70        870.35        44.56 o
   3   5  23         32.27         25.52        10.58 o
   4   5  23         11.68         12.14         9.27 o
   5   5  23          5.77          9.62         6.19 o
   6   5  23        135.85        152.42        13.67 o
  -7   6  23         43.83         33.71         8.12 o
  -6   6  23          4.54         -2.23         7.67 o
  -5   6  23        110.88         90.06        14.36 o
  -4   6  23        183.66        203.73        12.98 o
  -3   6  23         77.28        117.25        11.66 o
  -2   6  23          0.53          5.08         5.72 o
  -1   6  23          0.05          3.49         7.29 o
   0   6  23         24.48         18.43         7.32 o
   1   6  23         56.12         43.77         9.50 o
   2   6  23        228.39        245.04        14.83 o
   3   6  23          2.57         13.87        10.23 o
   4   6  23         90.55         84.87        12.87 o
   5   6  23         98.55        142.03        11.25 o
   6   6  23         27.83         25.48         9.05 o
  -6   7  23         17.76          2.96         8.26 o
  -5   7  23          6.48          1.80         6.73 o
  -4   7  23          1.63          6.46         4.99 o
  -3   7  23        106.82         97.66         9.14 o
  -2   7  23          0.46          1.47         5.83 o
  -1   7  23        172.36        154.52        13.55 o
   0   7  23          2.53          5.39         5.16 o
   1   7  23          2.48          0.65         6.18 o
   2   7  23        243.74        230.22        14.73 o
   3   7  23        320.96        328.74        29.47 o
   4   7  23         57.55         65.73         7.52 o
   5   7  23          4.89          5.78         7.35 o
  -4   8  23          0.09         -0.20         3.87 o
  -3   8  23         16.82         34.79         6.20 o
  -2   8  23         49.99         52.10         7.11 o
  -1   8  23         43.75         47.87         8.14 o
   0   8  23         31.32         38.00         7.01 o
   1   8  23         72.30         81.29         7.22 o
   2   8  23          3.37          6.25         4.77 o
   3   8  23          6.02          5.53         4.10 o
  -8   0  24          4.38        131.60        30.16 o
  -6   0  24        287.62        639.39        48.64 o
  -4   0  24       1278.32       1179.71        48.24 o
  -2   0  24         49.94         30.45         9.31 o
   0   0  24          7.29         21.88         7.47 o
   2   0  24        373.99        307.72        23.77 o
   4   0  24         36.04         42.20        15.74 o
   6   0  24          0.16         -6.32        10.76 o
  -9   1  24          3.71         -7.08         7.82 o
  -8   1  24        269.07        252.87        20.02 o
  -7   1  24         96.80        108.49        14.88 o
  -6   1  24          1.52         60.51        54.63 o
  -5   1  24        169.52        124.67        13.21 o
  -4   1  24        139.92        140.56        11.55 o
  -3   1  24         33.47         20.47         4.83 o
  -2   1  24       1791.69       1602.84        26.86 o
  -1   1  24         32.96         18.81         5.45 o
   0   1  24        662.40        655.46        21.51 o
   1   1  24         32.27        127.71         9.35 o
   2   1  24         95.68         61.14         8.53 o
   3   1  24          0.64          3.02         6.56 o
   4   1  24         47.72         43.13        11.88 o
   5   1  24        272.09        243.72        21.76 o
   6   1  24        106.17         74.96        12.25 o
   7   1  24          3.05          5.32         6.72 o
  -9   2  24         40.13         57.97        11.35 o
  -8   2  24        138.78        139.12        13.26 o
  -7   2  24        367.57        380.61        40.11 o
  -6   2  24         10.48         27.36         7.96 o
  -5   2  24        185.08         99.46        15.54 o
  -4   2  24       1668.73       1708.68        38.16 o
  -3   2  24        514.25        420.38        19.35 o
  -2   2  24        287.48        280.52        11.30 o
  -1   2  24        112.01         99.29         9.26 o
   0   2  24        491.46        445.19        14.83 o
   1   2  24          2.96         21.50         6.73 o
   2   2  24         44.48         27.81        10.62 o
   3   2  24        139.57        157.32        18.90 o
   4   2  24        194.55        185.72        19.85 o
   5   2  24         41.20         55.27        12.12 o
   6   2  24         24.65         22.05         8.32 o
   7   2  24          7.54          5.65         4.53 o
  -9   3  24         37.60         56.80        12.69 o
  -8   3  24         30.59         59.83        17.02 o
  -7   3  24         14.98         23.19        10.95 o
  -6   3  24         72.10         96.42        10.60 o
  -5   3  24        613.27        554.07        20.18 o
  -4   3  24        898.63        900.42        25.51 o
  -3   3  24         55.89         94.43         9.67 o
  -2   3  24        361.82        384.38        16.92 o
  -1   3  24        263.66        281.34        16.79 o
   0   3  24         15.03         34.99         6.77 o
   1   3  24         12.96         53.33         7.63 o
   2   3  24         59.51         70.56        11.17 o
   3   3  24        359.52        342.44        26.44 o
   4   3  24         44.45         62.07        12.50 o
   5   3  24         96.46        166.00        18.91 o
   6   3  24        196.42        206.93        14.36 o
   7   3  24          0.93         -4.02         4.02 o
  -9   4  24          6.27          7.68         5.48 o
  -8   4  24         63.94         56.07         9.08 o
  -7   4  24         10.60          2.83        24.51 o
  -6   4  24         41.17         43.90        11.14 o
  -5   4  24        163.04        177.41        21.07 o
  -4   4  24        348.28        339.55        15.96 o
  -3   4  24         59.50         80.21        14.48 o
  -2   4  24         60.43         29.71         9.50 o
  -1   4  24        140.60        107.42        12.67 o
   0   4  24         23.87         18.76         5.27 o
   1   4  24          9.03          8.67         6.55 o
   2   4  24         16.93          9.25         6.62 o
   3   4  24         77.40        108.46        16.34 o
   4   4  24         28.96         26.35        10.33 o
   5   4  24        248.74        261.69        20.88 o
   6   4  24          5.47          7.30         5.05 o
  -8   5  24          4.24          7.79         5.90 o
  -7   5  24          0.60         -5.51        10.18 o
  -6   5  24         58.29         57.65        11.57 o
  -5   5  24        753.62        725.13        26.66 o
  -4   5  24        139.64        127.18        11.11 o
  -3   5  24          4.46         20.98         7.34 o
  -2   5  24        204.48        166.38        12.78 o
  -1   5  24         10.02         24.42         7.92 o
   0   5  24        125.52        137.81        12.17 o
   1   5  24         73.88         73.63         8.17 o
   2   5  24         78.65         91.20        11.68 o
   3   5  24         41.36         28.31        10.18 o
   4   5  24          9.17          2.74         8.05 o
   5   5  24        137.05        176.29        17.64 o
   6   5  24         62.71         80.10        13.52 o
  -7   6  24          1.14         -4.93         6.20 o
  -6   6  24          1.03          8.91         7.22 o
  -5   6  24          1.48         -2.08         8.30 o
  -4   6  24         64.66         74.86         9.01 o
  -3   6  24         87.76         92.75        10.66 o
  -2   6  24         26.36         34.02         6.99 o
  -1   6  24          4.65          0.42         6.42 o
   0   6  24          0.06          4.86         5.07 o
   1   6  24        450.69        395.96        23.28 o
   2   6  24        230.32        252.41        16.60 o
   3   6  24          3.09          7.19         8.13 o
   4   6  24        195.60        188.71        12.68 o
   5   6  24        137.91        202.21        15.33 o
  -6   7  24          4.31          6.90         4.14 o
  -5   7  24          1.74          4.17         6.33 o
  -4   7  24         39.82         38.39         5.99 o
  -3   7  24          1.27         -5.52         5.70 o
  -2   7  24         37.16         49.72         8.68 o
  -1   7  24        115.78        133.74        12.53 o
   0   7  24         14.91         19.26         5.77 o
   1   7  24          1.37          2.51         4.80 o
   2   7  24         35.61         36.31         7.82 o
   3   7  24          0.27          2.92         5.13 o
   4   7  24          0.53          3.12         4.30 o
  -3   8  24          0.56          2.63         3.97 o
  -2   8  24          1.67          5.56         3.86 o
  -1   8  24         20.33         40.08         5.99 o
   0   8  24         38.21         39.37         6.95 o
   1   8  24          0.18         -1.22         4.95 o
   2   8  24        187.66        197.99        10.64 o
  -9   0  25         79.44         44.54        16.50 o
  -7   0  25          0.04        -26.48        26.48 o
  -5   0  25        318.17        430.23        27.12 o
  -3   0  25        728.39        603.28        22.72 o
  -1   0  25          6.54          3.96         6.19 o
   1   0  25       1508.18       1398.80        48.48 o
   3   0  25        645.24        624.87        49.88 o
   5   0  25          2.25          6.76        11.33 o
   7   0  25          1.81          7.90         8.40 o
  -9   1  25          6.31          9.13        11.77 o
  -8   1  25         14.69         12.16         8.09 o
  -7   1  25         18.61         23.86        33.48 o
  -6   1  25        138.00         96.41        53.69 o
  -5   1  25         10.53         19.29        10.53 o
  -4   1  25         12.24          8.71         5.76 o
  -3   1  25        292.13        239.55        11.26 o
  -2   1  25        292.55        224.30        10.73 o
  -1   1  25         83.63         79.35         6.82 o
   0   1  25        117.89        114.22         8.20 o
   1   1  25        757.24        756.53        26.03 o
   2   1  25          5.95          7.75         6.12 o
   3   1  25         70.16         55.26        10.54 o
   4   1  25          3.72          5.90         8.67 o
   5   1  25          5.15         24.57         9.83 o
   6   1  25        170.63        215.25        18.58 o
   7   1  25         69.58         41.23         7.92 o
  -9   2  25         20.08         24.75         7.48 o
  -8   2  25         85.95         95.70        11.23 o
  -7   2  25         29.93         17.47        11.99 o
  -6   2  25          6.20          6.68        11.31 o
  -5   2  25          0.53        -10.06        10.06 o
  -4   2  25         56.97         56.69        27.16 o
  -3   2  25        384.29        324.70        15.56 o
  -2   2  25         18.67         26.42         6.55 o
  -1   2  25       1289.27       1320.92        33.74 o
   0   2  25       1492.87       1464.70        30.41 o
   1   2  25       1484.97       1385.96        30.55 o
   2   2  25        143.27        127.32        11.58 o
   3   2  25        328.58        319.80        25.61 o
   4   2  25          0.23          1.43         8.01 o
   5   2  25        507.92        470.79        28.69 o
   6   2  25         23.18         19.24         8.18 o
   7   2  25          7.67         13.36         5.67 o
  -9   3  25          7.50         24.61         6.33 o
  -8   3  25        125.12        166.12        17.80 o
  -7   3  25         55.72         83.92        14.44 o
  -6   3  25          6.34         32.11         7.93 o
  -5   3  25         39.10         57.34         7.37 o
  -4   3  25        570.52        542.45        28.71 o
  -3   3  25        221.94        289.89        25.44 o
  -2   3  25       1113.36       1111.44        28.27 o
  -1   3  25         81.31        102.97         9.92 o
   0   3  25         21.62         22.11         4.97 o
   1   3  25         19.95         20.74         5.34 o
   2   3  25        423.00        389.86        22.12 o
   3   3  25          2.57          8.36         8.52 o
   4   3  25        100.55        105.79        16.22 o
   5   3  25         24.23         20.93         8.95 o
   6   3  25         45.49         53.92         9.78 o
   7   3  25         51.91         28.31         8.06 o
  -8   4  25          0.43          9.28         6.99 o
  -7   4  25         20.86         23.85        16.79 o
  -6   4  25         53.21         65.19         9.75 o
  -5   4  25        140.13        123.95        16.85 o
  -4   4  25         15.86         19.42         6.71 o
  -3   4  25          9.07         13.88         8.88 o
  -2   4  25        261.01        236.31        40.64 o
  -1   4  25          4.94         12.88         8.38 o
   0   4  25         64.41         57.21         6.53 o
   1   4  25        159.63        144.84        10.92 o
   2   4  25        163.97        131.35        11.77 o
   3   4  25         72.64         82.83        14.92 o
   4   4  25        174.31        165.32        18.31 o
   5   4  25          6.51          4.66         7.07 o
   6   4  25        171.84        176.31        14.63 o
  -8   5  25          0.30          0.58         9.16 o
  -7   5  25         13.72         -4.85        15.92 o
  -6   5  25        242.39        264.55        20.15 o
  -5   5  25          0.02         -6.98         7.71 o
  -4   5  25        412.67        449.14        19.03 o
  -3   5  25        230.07        226.33        16.01 o
  -2   5  25         51.38         46.39         8.64 o
  -1   5  25        266.76        202.06        16.06 o
   0   5  25         27.53         23.68         5.22 o
   1   5  25         47.70         45.53         6.32 o
   2   5  25        102.03        104.75        10.41 o
   3   5  25          9.42          4.14         6.49 o
   4   5  25          8.32          1.97         8.30 o
   5   5  25         19.89         40.14         8.71 o
   6   5  25         56.27         88.25        14.32 o
  -7   6  25          0.89          0.99         8.43 o
  -6   6  25         76.95         89.52         8.73 o
  -5   6  25          9.13          7.50         7.76 o
  -4   6  25          5.85          4.42         5.10 o
  -3   6  25         38.90         37.93         7.91 o
  -2   6  25          0.31          1.81         6.34 o
  -1   6  25         25.02         17.10         7.13 o
   0   6  25         30.70         36.29         7.06 o
   1   6  25         66.34         86.76         9.42 o
   2   6  25         69.21         89.90         8.99 o
   3   6  25          5.31         17.22         6.60 o
   4   6  25        103.81        140.25        14.03 o
   5   6  25         57.26         57.49         8.28 o
  -5   7  25          0.19         14.20         9.21 o
  -4   7  25         40.03         52.60        13.67 o
  -3   7  25         27.45         29.01         5.53 o
  -2   7  25         19.56         20.74         7.71 o
  -1   7  25         29.16         32.68         6.49 o
   0   7  25        164.21        179.50        10.87 o
   1   7  25          1.69          2.06         4.56 o
   2   7  25         84.76         97.45         9.54 o
   3   7  25         59.52         84.49         8.26 o
   4   7  25          1.48          5.03         6.73 o
  -3   8  25         13.74         22.65         5.72 o
  -2   8  25          0.55          5.41         3.01 o
  -1   8  25          0.59          5.61         4.76 o
   0   8  25          4.68          2.62         4.21 o
   1   8  25         14.10         23.69         9.74 o
  -8   0  26         98.37        -31.66        31.66 o
  -6   0  26         17.80         16.54        29.61 o
  -4   0  26       1469.27       1518.79        40.45 o
  -2   0  26        208.96        164.41        14.51 o
   0   0  26       3023.14       2958.98        73.33 o
   2   0  26          0.78         -7.64        11.09 o
   4   0  26         13.46         22.70        14.32 o
   6   0  26         24.01          8.55         9.70 o
  -9   1  26          9.76         44.31        14.53 o
  -8   1  26        181.93        187.89        55.48 o
  -7   1  26          8.12         12.43        24.88 o
  -6   1  26        111.19         67.22        15.04 o
  -5   1  26        608.70        687.27        41.87 o
  -4   1  26         30.96         38.02         7.93 o
  -3   1  26          5.75         -1.65         5.23 o
  -2   1  26         39.82         31.92         5.83 o
  -1   1  26        847.72        792.70        19.79 o
   0   1  26          1.46         56.18        10.34 o
   1   1  26         33.54         43.57         8.33 o
   2   1  26        423.64        432.29        20.62 o
   3   1  26          0.67          1.04         6.87 o
   4   1  26         11.70         30.26        10.68 o
   5   1  26          7.68         12.31         9.24 o
   6   1  26         59.18        100.57        13.07 o
   7   1  26         66.65         88.05         9.16 o
  -9   2  26          9.55         76.64        11.01 o
  -8   2  26         96.16        126.84        11.74 o
  -7   2  26         45.14         18.63        13.92 o
  -6   2  26        326.19        265.92        29.94 o
  -5   2  26        117.75        107.28        13.02 o
  -4   2  26        483.24        374.81        25.69 o
  -3   2  26        214.04        240.25        15.62 o
  -2   2  26        529.08        555.35        19.94 o
  -1   2  26        561.11        520.74        22.02 o
   0   2  26          4.49         23.73         6.12 o
   1   2  26        375.97        300.55        14.87 o
   2   2  26        248.39        252.05        21.90 o
   3   2  26         88.32         98.18        15.53 o
   4   2  26        355.88        408.25        28.11 o
   5   2  26         28.06         45.33        11.02 o
   6   2  26          5.62          6.26         6.95 o
   7   2  26         10.17          3.72         6.09 o
  -8   3  26         20.95         23.82         7.89 o
  -7   3  26        507.70        494.82        36.21 o
  -6   3  26         12.24         34.14        11.52 o
  -5   3  26        804.74        755.79        22.88 o
  -4   3  26        127.50        164.32        20.55 o
  -3   3  26        463.60        465.14        23.87 o
  -2   3  26        145.61        106.08        10.07 o
  -1   3  26         70.35         76.34         9.72 o
   0   3  26          5.19         12.49         6.02 o
   1   3  26          8.46         13.21         5.40 o
   2   3  26        139.83        105.63        10.46 o
   3   3  26         44.81         29.31        10.79 o
   4   3  26          0.97          1.77         7.64 o
   5   3  26         36.56         74.77        12.61 o
   6   3  26         52.46         72.02        10.27 o
  -8   4  26         50.75         63.54         9.38 o
  -7   4  26         81.24         22.49        20.42 o
  -6   4  26        110.54        126.10        11.48 o
  -5   4  26         57.33         35.46         7.40 o
  -4   4  26         23.95         20.71        10.48 o
  -3   4  26          0.86          3.14         7.19 o
  -2   4  26         10.44         19.70         9.46 o
  -1   4  26        701.77        639.31        31.94 o
   0   4  26          3.04          3.45         5.61 o
   1   4  26         56.96         60.05         7.07 o
   2   4  26         81.06         63.30        12.05 o
   3   4  26         44.83         51.87        12.56 o
   4   4  26          1.85          3.66         8.53 o
   5   4  26          7.67         17.10         7.75 o
   6   4  26         27.82         23.37         6.42 o
  -7   5  26         15.33         14.37        12.26 o
  -6   5  26         26.88         42.62         7.61 o
  -5   5  26         81.10         87.58        17.90 o
  -4   5  26        172.19        156.58        11.61 o
  -3   5  26        318.02        336.72        19.33 o
  -2   5  26         32.76         29.60        10.34 o
  -1   5  26          9.90         16.82         6.39 o
   0   5  26         47.37         51.52         7.34 o
   1   5  26          7.55          3.28         4.21 o
   2   5  26         87.02        102.51        10.12 o
   3   5  26         30.89         58.84         7.93 o
   4   5  26         62.76         83.55        12.53 o
   5   5  26         51.93         82.95        10.80 o
  -6   6  26         25.65         21.34         6.49 o
  -5   6  26         59.43         88.40         9.47 o
  -4   6  26         54.96         47.95         8.22 o
  -3   6  26         51.21         61.48         7.96 o
  -2   6  26          6.44          9.45         6.33 o
  -1   6  26        177.08        210.26        13.05 o
   0   6  26         51.00         45.85         7.20 o
   1   6  26          2.18          2.42         4.94 o
   2   6  26          6.65         25.41         7.10 o
   3   6  26         53.79         51.35         7.89 o
   4   6  26        107.62        139.55        16.78 o
  -5   7  26         19.93         20.62        10.62 o
  -4   7  26         11.92         18.24         6.65 o
  -3   7  26         11.63         22.32         4.97 o
  -2   7  26         24.71         17.63         5.17 o
  -1   7  26        204.56        215.95        11.32 o
   0   7  26         53.32         70.26         8.54 o
   1   7  26          4.48          6.40         4.29 o
   2   7  26         62.80         80.32         8.07 o
   3   7  26         14.04         20.09         4.76 o
  -1   8  26          9.15         29.90         8.32 o
   0   8  26         67.48         81.46        11.45 o
  -9   0  27          5.50          2.54        12.98 o
  -7   0  27        221.76        251.86        33.61 o
  -5   0  27        379.52        670.53        60.10 o
  -3   0  27       1284.25       1186.91        36.86 o
  -1   0  27         10.25          0.16         6.26 o
   1   0  27       3015.57       2788.16        57.66 o
   3   0  27         18.27          4.03         8.59 o
   5   0  27          4.58          1.53        11.05 o
  -9   1  27        377.91        399.85       100.56 o
  -8   1  27         34.08        235.06       165.20 o
  -7   1  27        113.35         25.08        17.60 o
  -6   1  27          6.02        232.32       198.67 o
  -5   1  27        600.64        599.12       109.38 o
  -4   1  27        156.02        154.25        14.34 o
  -3   1  27          6.27         27.51        13.09 o
  -2   1  27        274.66        262.55        12.12 o
  -1   1  27          3.50         11.89         5.25 o
   0   1  27         24.48         44.25         6.66 o
   1   1  27        324.10        376.26        24.58 o
   2   1  27        292.15        288.06        17.81 o
   3   1  27        314.44        284.40        18.86 o
   4   1  27          0.30          1.15         9.09 o
   5   1  27         12.97         11.39         8.57 o
   6   1  27          6.51          5.08         6.52 o
  -9   2  27          9.56         81.24        16.40 o
  -8   2  27          3.71         27.02        10.75 o
  -7   2  27          4.62         -9.08        11.52 o
  -6   2  27        393.66        430.82        28.28 o
  -5   2  27         27.53         21.14         8.42 o
  -4   2  27        480.63        490.17        20.70 o
  -3   2  27          2.02         15.59         6.99 o
  -2   2  27        232.21        208.12        14.63 o
  -1   2  27        254.68        228.12        15.24 o
   0   2  27        285.98        269.30        17.92 o
   1   2  27          4.04          6.00         5.29 o
   2   2  27         28.53         10.46         6.44 o
   3   2  27          2.42          1.21         8.46 o
   4   2  27         17.53          6.24         7.95 o
   5   2  27         17.39         18.59         8.50 o
   6   2  27         24.24         14.30         6.68 o
  -8   3  27        620.39        626.57        23.44 o
  -7   3  27         36.25         21.47         9.43 o
  -6   3  27          8.67         30.71        14.58 o
  -5   3  27         13.83         40.55        13.49 o
  -4   3  27        326.30        394.79        34.15 o
  -3   3  27         44.42         71.68        11.64 o
  -2   3  27        268.36        252.91        17.86 o
  -1   3  27          5.22          6.27         7.79 o
   0   3  27         40.70         80.28         9.69 o
   1   3  27        418.97        386.16        16.46 o
   2   3  27         12.54          3.76         6.27 o
   3   3  27        252.33        222.41        21.16 o
   4   3  27         22.14         33.41        16.06 o
   5   3  27         21.91         45.99        10.11 o
   6   3  27         18.48         21.53         6.43 o
  -8   4  27         54.12         57.09        12.69 o
  -7   4  27         70.83         63.38        15.99 o
  -6   4  27         24.98         45.34         7.37 o
  -5   4  27          1.78          1.18         7.28 o
  -4   4  27        116.11         86.36        12.03 o
  -3   4  27         63.53         57.58        12.65 o
  -2   4  27        168.79        183.85        15.72 o
  -1   4  27        133.18        107.45        12.46 o
   0   4  27         52.65         66.24         8.98 o
   1   4  27         81.61         85.81         8.39 o
   2   4  27         16.73         22.96         6.80 o
   3   4  27         28.92         35.98        10.76 o
   4   4  27         35.00         47.50        10.42 o
   5   4  27         71.96         53.99         9.60 o
   6   4  27        112.65        183.87        17.30 o
  -7   5  27         43.82         36.14         8.76 o
  -6   5  27         60.57         54.71         7.57 o
  -5   5  27         45.71         48.13         8.89 o
  -4   5  27          0.02         -5.61         7.65 o
  -3   5  27         17.24         19.00         6.43 o
  -2   5  27          4.03          2.01         6.40 o
  -1   5  27        228.34        223.08        16.22 o
   0   5  27         86.62         94.92         8.60 o
   1   5  27         41.25         47.19         6.48 o
   2   5  27         81.78         97.52         9.85 o
   3   5  27         20.31         27.76         6.10 o
   4   5  27         19.28         49.54         7.79 o
   5   5  27          9.07         26.23         6.75 o
  -6   6  27        111.06        114.74        26.51 o
  -5   6  27         12.32          7.20         4.88 o
  -4   6  27         37.94         52.39         8.11 o
  -3   6  27         27.95         49.50         7.25 o
  -2   6  27        140.04        156.55        12.62 o
  -1   6  27         52.41         62.26         7.71 o
   0   6  27         77.85        101.04         8.86 o
   1   6  27          3.21          8.43         5.82 o
   2   6  27        100.00        114.09        10.39 o
   3   6  27         19.27         25.74         5.78 o
   4   6  27          3.07         11.16         5.59 o
  -4   7  27         83.16         83.46        13.38 o
  -3   7  27         32.52         33.19         7.46 o
  -2   7  27         13.69         11.48         4.40 o
  -1   7  27          4.80          7.83         4.88 o
   0   7  27         11.10          8.97         5.06 o
   1   7  27         15.50         19.00         4.99 o
   2   7  27         20.43         30.52         5.41 o
  -8   0  28         28.37        -22.63        22.63 o
  -6   0  28       1247.18        916.66        53.42 o
  -4   0  28        203.02        158.41        25.18 o
  -2   0  28        690.16        664.71        27.82 o
   0   0  28        970.13        937.02        41.85 o
   2   0  28        247.13        299.75        24.23 o
   4   0  28         24.88         10.40         7.66 o
   6   0  28         46.04         72.53        14.55 o
  -8   1  28         45.09         25.23        15.92 o
  -7   1  28         80.00         40.20        15.89 o
  -6   1  28         36.90          1.57        50.76 o
  -5   1  28         77.26        139.44       115.38 o
  -4   1  28        323.75        313.97        21.15 o
  -3   1  28       1344.28       1450.91        28.60 o
  -2   1  28         31.04         35.31         9.11 o
  -1   1  28         14.10          6.14         7.71 o
   0   1  28        293.72        331.24        15.90 o
   1   1  28         78.21         70.27         9.58 o
   2   1  28          8.76          3.58         6.55 o
   3   1  28        108.93        148.33        13.98 o
   4   1  28         12.20          8.43         8.26 o
   5   1  28         54.00         74.38        14.58 o
   6   1  28         11.20          7.94         5.75 o
  -8   2  28          3.17         48.60        17.94 o
  -7   2  28         42.27         -0.67        28.21 o
  -6   2  28        189.96        189.20        46.64 o
  -5   2  28        355.72        418.17        17.09 o
  -4   2  28        263.11        241.80        23.13 o
  -3   2  28         83.70         75.39         9.21 o
  -2   2  28        107.46         72.57         9.66 o
  -1   2  28         44.73         51.42         9.01 o
   0   2  28        722.00        743.73        35.83 o
   1   2  28        217.72        203.23        12.31 o
   2   2  28         27.87         52.36         8.33 o
   3   2  28         23.04         37.99        11.31 o
   4   2  28          7.53          2.89         7.56 o
   5   2  28          0.39         17.24         7.82 o
   6   2  28         17.62         17.01         6.14 o
  -8   3  28          0.05         27.31        12.68 o
  -7   3  28         36.19         54.45        45.89 o
  -6   3  28        117.47        173.03        32.03 o
  -5   3  28         35.28         60.98        20.94 o
  -4   3  28        100.14        145.10        29.45 o
  -3   3  28        155.80        139.89        13.81 o
  -2   3  28          4.17          9.78         6.94 o
  -1   3  28        613.02        612.12        23.93 o
   0   3  28        137.90        138.88        11.76 o
   1   3  28        182.60        224.65        12.49 o
   2   3  28          3.98         11.55         6.95 o
   3   3  28        234.52        211.88        20.16 o
   4   3  28          0.09          9.07         7.38 o
   5   3  28         57.81         66.75        10.65 o
   6   3  28         35.65         23.14         5.82 o
  -7   4  28         70.17         85.63        10.13 o
  -6   4  28        130.03        139.14        11.82 o
  -5   4  28         57.73         40.82         7.48 o
  -4   4  28          0.88         -3.90         8.69 o
  -3   4  28        441.22        445.69        22.61 o
  -2   4  28        140.58        131.48        16.47 o
  -1   4  28        234.70        212.72        15.88 o
   0   4  28         48.35         67.46        10.23 o
   1   4  28         41.13         23.24         6.20 o
   2   4  28         52.82         69.57         8.33 o
   3   4  28          5.89          4.02         6.10 o
   4   4  28         88.38         82.04        11.94 o
   5   4  28         14.00          3.84         5.94 o
  -7   5  28         10.07         13.95         9.15 o
  -6   5  28          0.02         -2.93         5.68 o
  -5   5  28         10.04          9.74         5.59 o
  -4   5  28         65.71         56.68        11.20 o
  -3   5  28         50.94         45.77         8.86 o
  -2   5  28        138.52        120.03        11.78 o
  -1   5  28        253.23        201.80        15.00 o
   0   5  28        122.76        131.68        12.43 o
   1   5  28         61.26         63.39         6.93 o
   2   5  28          6.62         10.49         5.49 o
   3   5  28         39.25         57.34         8.76 o
   4   5  28          6.21          9.72         6.90 o
  -5   6  28          8.83          8.02         5.74 o
  -4   6  28          2.09         10.35         7.24 o
  -3   6  28         89.15        106.16        13.40 o
  -2   6  28         22.32         27.83         8.40 o
  -1   6  28          0.18          2.60         4.57 o
   0   6  28          4.14          2.39         5.49 o
   1   6  28        101.48         91.36        15.32 o
   2   6  28          3.70          8.77         5.02 o
   3   6  28         16.54          3.79         5.80 o
  -3   7  28          4.24          1.69         4.78 o
  -2   7  28          2.12         -3.06         4.33 o
  -1   7  28          0.14          0.58         4.14 o
   0   7  28         50.77         34.41         7.09 o
   1   7  28         60.60         62.56        23.41 o
  -7   0  29         19.19        110.03        27.40 o
  -5   0  29        557.21       1220.18        60.49 o
  -3   0  29        851.02        950.43        32.76 o
  -1   0  29        171.04        113.86        18.14 o
   1   0  29        127.61        144.96        17.90 o
   3   0  29        158.09        214.60        19.86 o
   5   0  29         43.59        104.16        18.93 o
  -8   1  29        110.88         95.54        65.34 o
  -7   1  29          2.04         12.03        54.67 o
  -6   1  29          6.42        -28.41        47.30 o
  -5   1  29         32.47        -51.82        51.82 o
  -4   1  29        114.59        139.44        29.10 o
  -3   1  29        567.25        619.64        23.30 o
  -2   1  29          9.00         -4.40         7.17 o
  -1   1  29        468.45        484.05        21.22 o
   0   1  29        217.22        195.05        21.55 o
   1   1  29         47.58         39.59         9.46 o
   2   1  29          1.12          0.90         8.35 o
   3   1  29         28.34         18.79         6.40 o
   4   1  29          0.33          3.90         6.66 o
   5   1  29         30.98         68.33        11.45 o
   6   1  29         10.55         35.31         7.23 o
  -8   2  29          1.21         79.63        18.46 o
  -7   2  29         30.32         42.01        11.09 o
  -6   2  29         61.55        165.46        38.01 o
  -5   2  29        229.09        251.65        18.54 o
  -4   2  29          0.07          6.90         6.66 o
  -3   2  29        279.78        225.81        18.36 o
  -2   2  29        155.72        147.04        12.23 o
  -1   2  29        169.15        169.94        13.24 o
   0   2  29         29.52         41.51         7.00 o
   1   2  29         28.89         37.97         7.50 o
   2   2  29         39.36         27.79         7.63 o
   3   2  29         67.44         99.52        15.01 o
   4   2  29          1.14         15.29         8.13 o
   5   2  29         11.07         14.31         5.48 o
   6   2  29          0.05         -1.34         4.47 o
  -7   3  29         14.84         49.18        27.32 o
  -6   3  29          0.51         15.28        69.62 o
  -5   3  29         82.79         88.24        10.26 o
  -4   3  29         29.50         71.00        32.63 o
  -3   3  29          8.21          2.40         9.32 o
  -2   3  29        129.94        178.66        16.87 o
  -1   3  29         65.02         40.73         9.04 o
   0   3  29        369.58        344.09        17.26 o
   1   3  29          3.22          7.81         4.82 o
   2   3  29         89.55        100.74        11.62 o
   3   3  29          5.08         13.98         8.86 o
   4   3  29          0.18          4.40         6.83 o
   5   3  29         62.04         73.22         8.01 o
  -7   4  29          0.48         -2.09         9.26 o
  -6   4  29          3.19        150.89       125.94 o
  -5   4  29         38.81         24.17         6.61 o
  -4   4  29         16.14         -5.63         6.75 o
  -3   4  29         59.13         43.30         8.92 o
  -2   4  29        100.67        104.57        14.40 o
  -1   4  29         47.26         73.91        10.41 o
   0   4  29          2.14          1.02         6.38 o
   1   4  29          3.57          5.72         5.09 o
   2   4  29        145.31        184.62        13.72 o
   3   4  29         93.12         88.97        10.12 o
   4   4  29         26.19         33.29         6.85 o
   5   4  29         38.12         41.35         7.08 o
  -6   5  29         17.98         -9.07        12.17 o
  -5   5  29         28.32         30.62         6.04 o
  -4   5  29        299.28        288.76        19.17 o
  -3   5  29          0.06         -5.72         6.74 o
  -2   5  29         16.05         23.82         8.37 o
  -1   5  29          0.65          6.14         7.86 o
   0   5  29          3.04          5.81         5.84 o
   1   5  29         51.22         50.04         7.77 o
   2   5  29        125.35        143.21         9.70 o
   3   5  29         41.58         22.13        11.77 o
   4   5  29         60.75         60.62        11.48 o
  -5   6  29         26.58         47.93        11.18 o
  -4   6  29          8.30         23.32         7.34 o
  -3   6  29          0.06          6.89         6.48 o
  -2   6  29         25.79         27.27         6.58 o
  -1   6  29          0.30          8.05         6.08 o
   0   6  29         16.32         17.44         5.28 o
   1   6  29          2.26          6.99         3.89 o
   2   6  29          8.48          2.58         3.55 o
  -2   7  29          2.34          7.21         7.39 o
  -1   7  29         21.38         18.24         5.73 o
   0   7  29        140.68        131.74        14.09 o
  -8   0  30         17.65         35.86        14.05 o
  -6   0  30          2.49        -31.02        31.02 o
  -4   0  30          4.03         56.46        12.74 o
  -2   0  30         43.40         63.86        11.11 o
   0   0  30          2.16         -1.52        12.86 o
   2   0  30        153.23        133.48        16.72 o
   4   0  30        275.72        320.45        30.76 o
  -8   1  30         77.48        131.96        77.71 o
  -7   1  30         80.92        168.46        46.27 o
  -6   1  30         12.81         21.90        42.45 o
  -5   1  30         40.62        -13.90        35.73 o
  -4   1  30        273.13        359.07        50.62 o
  -3   1  30         20.47         18.12         7.05 o
  -2   1  30        697.49        704.92        24.69 o
  -1   1  30          0.06         -4.99         8.14 o
   0   1  30          2.05         31.59        10.04 o
   1   1  30          6.17         26.41         7.04 o
   2   1  30          3.28          8.91         6.22 o
   3   1  30          1.79          4.15         5.28 o
   4   1  30         16.16         21.11         6.96 o
   5   1  30         29.21         40.98         8.45 o
  -7   2  30          0.00        117.29        25.33 o
  -6   2  30        167.47        316.23        65.03 o
  -5   2  30        266.93        420.72        21.49 o
  -4   2  30          4.64          1.46         7.67 o
  -3   2  30         43.38         20.11        11.40 o
  -2   2  30         42.44         17.66        14.49 o
  -1   2  30          3.71          5.31         7.82 o
   0   2  30          3.44         17.23         6.70 o
   1   2  30         25.54         35.36         6.73 o
   2   2  30          3.59          1.84         5.40 o
   3   2  30          4.77         13.06         6.51 o
   4   2  30        333.91        410.76        22.30 o
   5   2  30         70.86         65.95         8.31 o
  -7   3  30         22.01         40.68         9.54 o
  -6   3  30         43.53         56.20        56.58 o
  -5   3  30         60.84        106.53        28.92 o
  -4   3  30         25.41         20.14         7.50 o
  -3   3  30         35.53         34.57        11.01 o
  -2   3  30        242.60        199.22        23.76 o
  -1   3  30         39.12         46.79         8.97 o
   0   3  30         10.09         16.01         6.66 o
   1   3  30         43.45         54.50         6.93 o
   2   3  30         25.05         15.95         8.63 o
   3   3  30        116.61        112.36        13.95 o
   4   3  30         49.51         43.12         7.45 o
   5   3  30         33.37          6.11         5.08 o
  -6   4  30         56.51         40.68        16.69 o
  -5   4  30          6.51         10.49         6.79 o
  -4   4  30         38.94         20.13        10.26 o
  -3   4  30        109.12        100.95        13.76 o
  -2   4  30          1.35          0.60         8.11 o
  -1   4  30         39.39         36.72         8.31 o
   0   4  30          6.79          3.92         5.64 o
   1   4  30        258.42        319.71        14.52 o
   2   4  30          1.63          6.54         7.11 o
   3   4  30        219.27        261.16        27.95 o
   4   4  30         70.95        105.92         9.04 o
  -5   5  30        109.83        142.68        12.22 o
  -4   5  30          6.44          9.30         6.46 o
  -3   5  30         64.51         78.39        14.24 o
  -2   5  30         52.86         68.80         9.19 o
  -1   5  30         26.20         38.93         9.42 o
   0   5  30          0.77         -2.10         5.35 o
   1   5  30         39.98         36.41         6.97 o
   2   5  30         49.46         43.92         6.91 o
   3   5  30          3.41          5.33         6.86 o
  -4   6  30          0.03          4.42         4.95 o
  -3   6  30        226.93        189.55        21.19 o
  -2   6  30         94.25         63.18        11.93 o
  -1   6  30          9.81          9.68         5.67 o
   0   6  30          0.15         -8.90         8.90 o
   1   6  30          0.93          1.10         6.56 o
  -7   0  31         86.26        251.66       149.12 o
  -5   0  31        783.25        639.13       192.61 o
  -3   0  31        352.48        493.47        48.50 o
  -1   0  31         84.53        100.93        14.41 o
   1   0  31         12.97         14.49         7.68 o
   3   0  31          0.19          5.03         7.06 o
   5   0  31          5.82         23.47         9.22 o
  -7   1  31         31.07         54.56        69.02 o
  -6   1  31         23.85        125.21        57.48 o
  -5   1  31         31.28         10.10        30.76 o
  -4   1  31         36.96        267.02        35.68 o
  -3   1  31         34.27         64.66        12.14 o
  -2   1  31         15.63          1.97         8.36 o
  -1   1  31         30.62         35.53        12.38 o
   0   1  31        198.20        176.24        18.79 o
   1   1  31        145.07        106.19        10.43 o
   2   1  31         56.32         43.95         8.06 o
   3   1  31         49.56         37.99         6.60 o
   4   1  31         29.70          4.08         7.36 o
   5   1  31          4.55         24.06         6.61 o
  -7   2  31        126.99        253.21        16.79 o
  -6   2  31          0.16         73.10        20.62 o
  -5   2  31        199.34        455.18        30.49 o
  -4   2  31        109.47        152.73        22.99 o
  -3   2  31        181.34        191.63        17.98 o
  -2   2  31          2.75        -11.34        11.34 o
  -1   2  31          7.44         26.33         8.81 o
   0   2  31        258.79        252.44        23.70 o
   1   2  31        202.71        274.01        22.35 o
   2   2  31         89.14         78.62         8.80 o
   3   2  31         49.24         71.80         9.54 o
   4   2  31         32.51         21.90         6.15 o
   5   2  31         43.42         69.17         8.57 o
  -6   3  31          5.74         15.81        29.42 o
  -5   3  31          1.18         13.57         6.92 o
  -4   3  31         23.84         10.23         6.06 o
  -3   3  31        112.42        122.48        12.98 o
  -2   3  31        108.27        153.23        14.44 o
  -1   3  31         37.31         30.31         7.83 o
   0   3  31         37.25         33.71         7.70 o
   1   3  31          0.03         15.51        12.83 o
   2   3  31         70.78         99.57        10.97 o
   3   3  31          6.37         -0.92         6.06 o
   4   3  31          1.01          5.36         4.75 o
  -6   4  31          0.38        -10.34        10.34 o
  -5   4  31          0.35         -2.32         6.63 o
  -4   4  31          0.33          0.21         6.60 o
  -3   4  31        234.10        223.01        16.24 o
  -2   4  31        287.61        299.65        26.83 o
  -1   4  31         17.95         11.80         6.00 o
   0   4  31        142.97        181.16        18.44 o
   1   4  31          0.16          7.03         7.40 o
   2   4  31          9.47         18.43         6.15 o
   3   4  31          4.75         10.46         5.24 o
   4   4  31        175.79        167.84        16.88 o
  -5   5  31          3.71        -10.94        10.94 o
  -4   5  31          3.31          0.88         4.70 o
  -3   5  31          9.65         10.18         6.47 o
  -2   5  31        139.79        132.95        13.53 o
  -1   5  31          0.43         -6.53         6.53 o
   0   5  31         58.24         62.76         7.19 o
   1   5  31          3.05         10.17        12.48 o
   2   5  31          2.02         -1.02         4.79 o
  -3   6  31        221.84        318.65        52.37 o
  -2   6  31          0.75         15.13         6.02 o
  -1   6  31         93.10         74.85        19.58 o
   0   6  31         62.75         60.51        10.55 o
  -6   0  32        200.27        338.84        41.71 o
  -4   0  32        189.04        405.94        29.19 o
  -2   0  32        204.10        318.32       132.27 o
   0   0  32        112.65        106.71        22.61 o
   2   0  32         59.61         53.07        10.92 o
   4   0  32          0.13          1.26         8.18 o
  -7   1  32          4.43        197.87        97.41 o
  -6   1  32          0.36         39.68        45.49 o
  -5   1  32          1.08         35.49        17.37 o
  -4   1  32         81.48        170.06        17.12 o
  -3   1  32          4.27         62.40        34.40 o
  -2   1  32         63.52         72.62        14.36 o
  -1   1  32        120.18        104.62        15.87 o
   0   1  32          5.82         13.56         9.90 o
   1   1  32         41.46         40.31         7.22 o
   2   1  32         31.51         29.60         6.23 o
   3   1  32        123.94        135.39        11.90 o
   4   1  32         37.95         55.05         7.04 o
  -6   2  32        168.78         67.09        21.47 o
  -5   2  32          1.62         91.45        90.13 o
  -4   2  32         21.83        183.54        35.33 o
  -3   2  32          7.09          7.65         8.23 o
  -2   2  32         96.94        127.76        15.52 o
  -1   2  32        224.54        229.64        16.65 o
   0   2  32        418.97        405.44        41.71 o
   1   2  32         53.97         41.03         6.81 o
   2   2  32        349.23        384.36        18.75 o
   3   2  32         14.87         18.93         6.82 o
   4   2  32         13.69         18.26         4.93 o
  -5   3  32          1.09         -6.06        28.62 o
  -4   3  32          4.30          0.93         6.35 o
  -3   3  32         54.11         27.24         8.33 o
  -2   3  32        191.04        258.67        22.87 o
  -1   3  32         55.71         58.60        11.40 o
   0   3  32         16.62         20.16        12.71 o
   1   3  32          0.92          4.36         5.52 o
   2   3  32         73.75         57.17         8.15 o
   3   3  32          2.72          2.83         4.78 o
   4   3  32         80.96        110.99        11.26 o
  -5   4  32         78.55         76.84        33.74 o
  -4   4  32        134.89        127.55        17.25 o
  -3   4  32          5.56         24.70         7.97 o
  -2   4  32         31.94         13.90         9.80 o
  -1   4  32         12.42         15.80        10.06 o
   0   4  32         72.31        119.26        12.90 o
   1   4  32         98.49        151.21        13.54 o
   2   4  32        158.14        152.94        10.52 o
   3   4  32         11.07         14.13         5.46 o
  -4   5  32         28.32         36.08         9.26 o
  -3   5  32         70.20         64.66        11.57 o
  -2   5  32          3.31          7.75         5.99 o
  -1   5  32          5.35          9.86         6.07 o
   0   5  32          3.22          8.57        17.11 o
   1   5  32        173.81        256.05        19.77 o
  -5   0  33         10.10        -18.67        23.09 o
  -3   0  33          0.35        313.61       176.67 o
  -1   0  33         31.47         19.43        14.04 o
   1   0  33         78.98         86.83        12.02 o
   3   0  33          4.62         48.30         8.38 o
  -6   1  33          7.03         50.22        18.72 o
  -5   1  33         17.31        205.20        28.66 o
  -4   1  33         32.09        140.44        87.04 o
  -3   1  33        189.06        353.18        53.83 o
  -2   1  33          0.14         77.34        22.89 o
  -1   1  33        115.59        116.03        15.30 o
   0   1  33          0.14         -7.08         9.19 o
   1   1  33        229.59        246.93        12.83 o
   2   1  33         19.66         23.66         5.68 o
   3   1  33         57.91         69.55         7.94 o
   4   1  33         13.14         71.72         8.67 o
  -6   2  33        139.46        185.62        20.85 o
  -5   2  33          0.28         95.60        18.02 o
  -3   2  33         31.61         22.50        20.24 o
  -2   2  33          0.21          4.98        14.95 o
  -1   2  33         42.28         65.40        26.57 o
   0   2  33         26.81         63.87        12.30 o
   1   2  33         38.95         46.21         6.46 o
   2   2  33         23.92         14.53         5.79 o
   3   2  33         37.90         16.39         5.22 o
  -5   3  33         22.59        231.28       157.23 o
  -4   3  33          8.89        141.99        75.15 o
  -3   3  33        106.39        125.41        13.28 o
  -2   3  33         98.63        109.81        16.63 o
  -1   3  33         29.26         31.51         8.94 o
   0   3  33          5.93         37.36        41.10 o
   1   3  33        110.74        126.93        12.85 o
   2   3  33          3.09          4.94         4.60 o
   3   3  33          2.73          5.33         4.01 o
  -4   4  33         15.60        101.59        48.34 o
  -3   4  33          0.06          7.30         4.92 o
  -2   4  33         57.38         54.71        11.69 o
  -1   4  33          0.10         10.48         4.86 o
   0   4  33          0.75          1.99         5.33 o
   1   4  33          0.56          2.51         7.93 o
   2   4  33         29.99         36.97        10.15 o
  -2   5  33        174.87        149.08        35.39 o
  -1   5  33         19.40         -1.55         8.18 o
  -4   0  34         82.68        -25.99        25.99 o
  -2   0  34          2.00         27.37        11.80 o
   0   0  34        110.01         97.04        19.95 o
   2   0  34        360.73        530.13        31.01 o
  -6   1  34          5.21        131.13        19.18 o
  -5   1  34        265.84        495.73       264.44 o
  -4   1  34         31.98        215.58        27.72 o
  -3   1  34         34.35         88.35        21.15 o
  -2   1  34          8.11         65.54        63.27 o
  -1   1  34          2.78         10.22         8.53 o
   0   1  34         94.38        109.08        19.80 o
   1   1  34          2.03          6.28         5.93 o
   2   1  34         84.19         95.09         7.40 o
   3   1  34         52.88        147.70        11.83 o
  -4   2  34         66.45        351.68       159.24 o
  -3   2  34          0.11         33.67        20.53 o
  -2   2  34          6.80         82.93        21.04 o
  -1   2  34         14.95         25.41         8.55 o
   0   2  34          7.46         75.60        54.78 o
   1   2  34         90.21        132.96        12.55 o
   2   2  34        206.47        192.24        11.18 o
  -4   3  34         73.49        233.86       108.67 o
  -3   3  34          6.84         82.20        46.83 o
  -2   3  34         48.50         63.57        14.84 o
  -1   3  34        116.77        160.76        15.57 o
   0   3  34         37.55         -0.74        34.56 o
   1   3  34          0.69         -2.74         8.47 o
   2   3  34         84.27        120.25        15.40 o
  -3   4  34         73.74        127.66        34.16 o
  -2   4  34         48.67         62.50        13.55 o
  -1   4  34          0.67         49.64        12.64 o
  -5   0  35        154.60        464.84        28.50 o
  -3   0  35          0.15        112.04       107.53 o
  -1   0  35         51.88         70.45        16.36 o
   1   0  35         32.33         16.62        10.04 o
  -5   1  35        295.72        436.93        26.81 o
  -3   1  35          0.20         91.69        28.87 o
  -2   1  35          0.25         89.52        68.50 o
  -1   1  35         16.11         51.19        57.63 o
   0   1  35         30.68         37.43         9.24 o
   1   1  35         54.95         39.47        11.84 o
   2   1  35          1.66         -5.82         8.22 o
  -3   2  35          0.34        203.16       103.21 o
  -2   2  35         32.47        140.87       102.68 o
  -1   2  35         17.08        103.56        68.51 o
   0   2  35          0.29         -4.09         9.75 o
   1   2  35          2.08         -1.65         8.19 o
   2   2  35        245.33        312.94        21.88 o
  -3   3  35         97.04        287.22        20.79 o
  -2   3  35        128.20        265.35        20.32 o
  -1   3  35         57.71         97.21        18.47 o
   0   3  35          3.69          7.06         7.95 o
   1   3  35          0.41          0.48         7.13 o
  -2   0  36        203.68        394.54        28.67 o
   0   0  36          0.86         10.45        10.08 o
  -3   1  36          0.66        -15.42        15.42 o
  -2   1  36         67.44         84.27        96.66 o
  -1   1  36         20.63        120.29        91.01 o
   0   1  36         40.88         88.35        57.21 o
   1   1  36          3.24        -10.16        10.16 o
  -1   2  36          2.88        -10.21        10.21 o
   0   2  36          5.76          2.25         7.67 o
  -1   0  37        160.04        287.75        21.60 o
                                                
